# Supplementary material for: rac-{[2-(Diphenyl­thio­phosphan­yl)ferrocen­yl]meth­yl}trimethyl­ammonium iodide chloro­form monosolvate
Source: Acta Crystallogr Sect E Struct Rep Online. 2012 Nov 17;68(Pt 12):m1490–1. doi: 10.1107/S1600536812046053 (PMC3588745; doi:10.1107/S1600536812046053)
Supplement: Supplementary file 1 [file e-68-m1490-sup1.cif]

##############################################################################
#                                                                            #
# This CIF contains the data in a paper accepted for publication in          #
# Acta Crystallographica Section E. It conforms to the requirements of       #
# Notes for Authors for Acta Crystallographica Section E, and has been       #
# peer reviewed under the auspices of the IUCr Commission on Journals.       #
#                                                                            #
# Full details of the Crystallographic Information File format               #
# are given in the paper "The Crystallographic Information File (CIF):       #
# a New Standard Archive File for Crystallography" by S. R. Hall, F. H.      #
# Allen and I. D. Brown [Acta Cryst. (1991), A47, 655-685].                  #
#                                                                            #
# The current version of the core CIF dictionary is obtainable from          #
# ftp://ftp.iucr.org/pub/cif_core.dic.                                       #
#                                                                            #
# Software is freely available for graphical display of the structure(s)     #
# in this CIF. For information consult the CIF software page                 #
# http://www.iucr.org/resources/cif/software.                                #
#                                                                            #
# This file may be used for bona fide research purposes within the           #
# scientific community so long as proper attribution is given to the journal # 
# article from which it was obtained.                                        #
#                                                                            #
##############################################################################
data_I
_audit_creation_method     SHELXL-97
_chemical_name_systematic
;
<i>rac</i>-{[2-(Diphenylthiophosphanyl)ferrocenyl]methyl}trimethylammonium
iodide chloroform monosolvate
;
_chemical_name_common     ?
_chemical_formula_moiety     'C26 H29 Fe N P S +, I -, C H Cl3'
_chemical_formula_sum     'C27 H30 Cl3 Fe I N P S'
_chemical_formula_iupac     '[Fe (C5 H5) (C21 H24 N P S)] I, C H Cl3'
_chemical_formula_weight     720.65
_chemical_melting_point     ?
_symmetry_cell_setting     monoclinic
_symmetry_space_group_name_H-M     'P 21/c'
_symmetry_space_group_name_Hall     '-P 2ybc'
loop_
    _symmetry_equiv_pos_as_xyz
    'x, y, z'
    '-x, y+1/2, -z+1/2'
    '-x, -y, -z'
    'x, -y-1/2, z-1/2'
_cell_length_a     17.4056(6)
_cell_length_b     12.1843(3)
_cell_length_c     14.9389(5)
_cell_angle_alpha     90.00
_cell_angle_beta     110.632(4)
_cell_angle_gamma     90.00
_cell_volume     2964.97(18)
_cell_formula_units_Z     4
_cell_measurement_reflns_used     19830
_cell_measurement_theta_min     2.91
_cell_measurement_theta_max     28.43
_cell_measurement_temperature     180(2)
_exptl_crystal_description     box
_exptl_crystal_colour     yellow
_exptl_crystal_size_max     0.49
_exptl_crystal_size_mid     0.18
_exptl_crystal_size_min     0.10
_exptl_crystal_density_diffrn     1.614
_exptl_crystal_density_meas     ?
_exptl_crystal_density_method     'not measured'
_exptl_crystal_F_000     1440
_exptl_absorpt_coefficient_mu     1.962
_exptl_absorpt_correction_type     multi-scan
_exptl_absorpt_process_details     '(CrysAlis PRO; Agilent, 2012)'
_exptl_absorpt_correction_T_min     0.574
_exptl_absorpt_correction_T_max     1.0
_exptl_special_details
;
Empirical absorption correction using spherical harmonics,
implemented in SCALE3 ABSPACK scaling algorithm.
CrysAlisPro (Agilent Technologies, 2012)
;
_diffrn_ambient_temperature     180(2)
_diffrn_radiation_type     MoK\a
_diffrn_radiation_wavelength     0.71073
_diffrn_radiation_source     'fine-focus sealed tube'
_diffrn_radiation_monochromator     graphite
_diffrn_measurement_device_type     'Agilent Xcalibur (Sapphire1, long nozzle)'
_diffrn_measurement_method     '\w scans'
_diffrn_detector_area_resol_mean     8.2632
_diffrn_reflns_number     31103
_diffrn_reflns_av_R_equivalents     0.0336
_diffrn_reflns_av_sigmaI/netI     0.0212
_diffrn_reflns_theta_min     2.91
_diffrn_reflns_theta_max     26.37
_diffrn_reflns_theta_full     26.37
_diffrn_measured_fraction_theta_max     0.999
_diffrn_measured_fraction_theta_full     0.999
_diffrn_reflns_limit_h_min     -21
_diffrn_reflns_limit_h_max     21
_diffrn_reflns_limit_k_min     -15
_diffrn_reflns_limit_k_max     15
_diffrn_reflns_limit_l_min     -18
_diffrn_reflns_limit_l_max     18
_diffrn_standards_number     ?
_diffrn_standards_interval_count     ?
_diffrn_standards_interval_time     ?
_diffrn_standards_decay_%     ?
_refine_special_details
;
Refinement of <i>F</i>^2^ against ALL reflections. The weighted <i>R</i>-factor
<i>wR</i> and goodness of fit <i>S</i> are based on <i>F</i>^2^, conventional
<i>R</i>-factors <i>R</i> are based on <i>F</i>, with <i>F</i> set to zero for
negative <i>F</i>^2^. The threshold expression of <i>F</i>^2^ >
\s(<i>F</i>^2^) is used only for calculating <i>R</i>-factors(gt) <i>etc</i>.
and is not relevant to the choice of reflections for refinement.
<i>R</i>-factors based on <i>F</i>^2^ are statistically about twice as large
as those based on <i>F</i>, and <i>R</i>- factors based on ALL data will be
even larger.
;
_reflns_number_total     6065
_reflns_number_gt     5385
_reflns_threshold_expression     I>2\s(I)
_refine_ls_structure_factor_coef     Fsqd
_refine_ls_matrix_type     full
_refine_ls_R_factor_all     0.0302
_refine_ls_R_factor_gt     0.0247
_refine_ls_wR_factor_gt     0.0581
_refine_ls_wR_factor_ref     0.0617
_refine_ls_goodness_of_fit_ref     1.076
_refine_ls_restrained_S_all     1.076
_refine_ls_number_reflns     6065
_refine_ls_number_parameters     319
_refine_ls_number_restraints     0
_refine_ls_hydrogen_treatment     constr
_refine_ls_weighting_scheme     calc
_refine_ls_weighting_details
         'calc w=1/[\s^2^(Fo^2^)+(0.0242P)^2^+2.8471P] where P=(Fo^2^+2Fc^2^)/3'
_atom_sites_solution_hydrogens     geom
_atom_sites_solution_primary     direct
_atom_sites_solution_secondary     difmap
_refine_ls_shift/su_max     0.002
_refine_ls_shift/su_mean     0.000
_refine_diff_density_max     0.623
_refine_diff_density_min     -0.606
_refine_ls_extinction_method     none
_refine_ls_extinction_coef     ?
loop_
    _atom_type_symbol
    _atom_type_description
    _atom_type_scat_dispersion_real
    _atom_type_scat_dispersion_imag
    _atom_type_scat_source
    'C' 'C' 0.0033 0.0016
                         'International Tables Vol C Tables 4.2.6.8 and 6.1.1.4'
    'H' 'H' 0.0000 0.0000
                         'International Tables Vol C Tables 4.2.6.8 and 6.1.1.4'
    'N' 'N' 0.0061 0.0033
                         'International Tables Vol C Tables 4.2.6.8 and 6.1.1.4'
    'P' 'P' 0.1023 0.0942
                         'International Tables Vol C Tables 4.2.6.8 and 6.1.1.4'
    'S' 'S' 0.1246 0.1234
                         'International Tables Vol C Tables 4.2.6.8 and 6.1.1.4'
    'Fe' 'Fe' 0.3463 0.8444
                         'International Tables Vol C Tables 4.2.6.8 and 6.1.1.4'
    'Cl' 'Cl' 0.1484 0.1585
                         'International Tables Vol C Tables 4.2.6.8 and 6.1.1.4'
    'I' 'I' -0.4742 1.8119
                         'International Tables Vol C Tables 4.2.6.8 and 6.1.1.4'
_computing_data_collection     'CrysAlis PRO (Agilent, 2012)'
_computing_cell_refinement     'CrysAlis PRO (Agilent, 2012)'
_computing_data_reduction     'CrysAlis PRO (Agilent, 2012)'
_computing_structure_solution     'SIR97 (Altomare <i>et al.</i>, 1999)'
_computing_structure_refinement     'SHELXL97 (Sheldrick, 2008)'
_computing_molecular_graphics
   'ORTEPIII (Burnett & Johnson, 1996) and ORTEP-3 for Windows (Farrugia, 2012)'
_computing_publication_material     'WinGX (Farrugia, 2012)'
loop_
    _atom_site_type_symbol
    _atom_site_label
    _atom_site_fract_x
    _atom_site_fract_y
    _atom_site_fract_z
    _atom_site_U_iso_or_equiv
    _atom_site_adp_type
    _atom_site_calc_flag
    _atom_site_refinement_flags
    _atom_site_occupancy
    _atom_site_symmetry_multiplicity
    _atom_site_disorder_assembly
    _atom_site_disorder_group
    Fe Fe1 0.170301(18) 0.73893(3) 0.16941(2) 0.01825(7) Uani d . 1 1 . .
    P P1 0.13712(3) 0.49498(4) 0.25844(4) 0.01734(11) Uani d . 1 1 . .
    S S1 0.13878(4) 0.39785(5) 0.15519(4) 0.02843(13) Uani d . 1 1 . .
    N N1 0.38708(12) 0.51750(17) 0.26266(14) 0.0266(4) Uani d . 1 1 . .
    C C1 0.19359(13) 0.62039(17) 0.26970(14) 0.0173(4) Uani d . 1 1 . .
    C C2 0.26568(13) 0.64348(18) 0.24522(15) 0.0196(4) Uani d . 1 1 . .
    C C3 0.28607(14) 0.75593(19) 0.26702(16) 0.0242(5) Uani d . 1 1 . .
    H H3 0.3307 0.7935 0.2581 0.029 Uiso calc R 1 1 . .
    C C4 0.22953(15) 0.80223(19) 0.30379(16) 0.0253(5) Uani d . 1 1 . .
    H H4 0.2297 0.8762 0.3241 0.030 Uiso calc R 1 1 . .
    C C5 0.17231(14) 0.72073(17) 0.30565(15) 0.0211(4) Uani d . 1 1 . .
    H H5 0.1274 0.7307 0.3270 0.025 Uiso calc R 1 1 . .
    C C6 0.06407(17) 0.7065(2) 0.05634(18) 0.0407(7) Uani d . 1 1 . .
    H H6 0.0244 0.6519 0.0537 0.049 Uiso calc R 1 1 . .
    C C7 0.13415(18) 0.6930(2) 0.03003(17) 0.0367(6) Uani d . 1 1 . .
    H H7 0.1500 0.6273 0.0070 0.044 Uiso calc R 1 1 . .
    C C8 0.17626(15) 0.7942(2) 0.04407(16) 0.0292(5) Uani d . 1 1 . .
    H H8 0.2253 0.8089 0.0319 0.035 Uiso calc R 1 1 . .
    C C9 0.13258(15) 0.8694(2) 0.07938(17) 0.0309(5) Uani d . 1 1 . .
    H H9 0.1471 0.9439 0.0954 0.037 Uiso calc R 1 1 . .
    C C10 0.06381(16) 0.8155(3) 0.08696(18) 0.0377(6) Uani d . 1 1 . .
    H H10 0.0239 0.8473 0.1090 0.045 Uiso calc R 1 1 . .
    C C21 0.30886(13) 0.57269(19) 0.19659(15) 0.0231(5) Uani d . 1 1 . .
    H H21A 0.3230 0.6180 0.1496 0.028 Uiso calc R 1 1 . .
    H H21B 0.2704 0.5149 0.1605 0.028 Uiso calc R 1 1 . .
    C C23 0.42053(19) 0.4499(3) 0.2013(2) 0.0448(7) Uani d . 1 1 . .
    H H23A 0.4707 0.4127 0.2417 0.067 Uiso calc R 1 1 . .
    H H23B 0.4331 0.4975 0.1554 0.067 Uiso calc R 1 1 . .
    H H23C 0.3797 0.3950 0.1667 0.067 Uiso calc R 1 1 . .
    C C24 0.36912(17) 0.4455(2) 0.3336(2) 0.0409(7) Uani d . 1 1 . .
    H H24A 0.3253 0.3939 0.2999 0.061 Uiso calc R 1 1 . .
    H H24B 0.3516 0.4907 0.3772 0.061 Uiso calc R 1 1 . .
    H H24C 0.4187 0.4045 0.3703 0.061 Uiso calc R 1 1 . .
    C C25 0.45051(16) 0.6000(2) 0.3157(2) 0.0396(6) Uani d . 1 1 . .
    H H25A 0.4302 0.6429 0.3581 0.059 Uiso calc R 1 1 . .
    H H25B 0.4618 0.6491 0.2699 0.059 Uiso calc R 1 1 . .
    H H25C 0.5011 0.5619 0.3537 0.059 Uiso calc R 1 1 . .
    C C111 0.17654(13) 0.43111(17) 0.37555(15) 0.0186(4) Uani d . 1 1 . .
    C C112 0.23704(14) 0.47914(18) 0.45243(15) 0.0214(4) Uani d . 1 1 . .
    H H112 0.2616 0.5462 0.4442 0.026 Uiso calc R 1 1 . .
    C C113 0.26174(15) 0.4291(2) 0.54143(16) 0.0269(5) Uani d . 1 1 . .
    H H113 0.3040 0.4611 0.5940 0.032 Uiso calc R 1 1 . .
    C C114 0.22482(15) 0.3329(2) 0.55350(16) 0.0289(5) Uani d . 1 1 . .
    H H114 0.2411 0.2995 0.6148 0.035 Uiso calc R 1 1 . .
    C C115 0.16466(15) 0.2848(2) 0.47744(17) 0.0285(5) Uani d . 1 1 . .
    H H115 0.1396 0.2185 0.4864 0.034 Uiso calc R 1 1 . .
    C C116 0.14071(14) 0.33311(19) 0.38783(16) 0.0240(5) Uani d . 1 1 . .
    H H116 0.0999 0.2993 0.3350 0.029 Uiso calc R 1 1 . .
    C C121 0.03365(13) 0.53257(17) 0.24974(15) 0.0204(4) Uani d . 1 1 . .
    C C122 0.01987(14) 0.57870(19) 0.32821(16) 0.0243(5) Uani d . 1 1 . .
    H H122 0.0646 0.5903 0.3863 0.029 Uiso calc R 1 1 . .
    C C123 -0.05875(15) 0.6075(2) 0.32155(19) 0.0313(5) Uani d . 1 1 . .
    H H123 -0.0678 0.6403 0.3747 0.038 Uiso calc R 1 1 . .
    C C124 -0.12427(16) 0.5887(2) 0.2378(2) 0.0359(6) Uani d . 1 1 . .
    H H124 -0.1782 0.6088 0.2333 0.043 Uiso calc R 1 1 . .
    C C125 -0.11120(15) 0.5408(2) 0.16082(19) 0.0348(6) Uani d . 1 1 . .
    H H125 -0.1564 0.5272 0.1036 0.042 Uiso calc R 1 1 . .
    C C126 -0.03235(15) 0.51233(19) 0.16629(17) 0.0270(5) Uani d . 1 1 . .
    H H126 -0.0237 0.4791 0.1131 0.032 Uiso calc R 1 1 . .
    C C100 0.40211(16) 0.1117(2) 0.40949(18) 0.0339(6) Uani d . 1 1 . .
    H H100 0.4611 0.1343 0.4362 0.041 Uiso calc R 1 1 . .
    Cl Cl1 0.39374(5) -0.02380(6) 0.44430(6) 0.04887(18) Uani d . 1 1 . .
    Cl Cl2 0.34498(6) 0.19884(7) 0.45463(7) 0.0642(3) Uani d . 1 1 . .
    Cl Cl3 0.36757(5) 0.12290(10) 0.28457(5) 0.0685(3) Uani d . 1 1 . .
    I I1 0.586539(10) 0.293348(13) 0.433624(12) 0.03129(6) Uani d . 1 1 . .
loop_
    _atom_site_aniso_label
    _atom_site_aniso_U_11
    _atom_site_aniso_U_22
    _atom_site_aniso_U_33
    _atom_site_aniso_U_12
    _atom_site_aniso_U_13
    _atom_site_aniso_U_23
    Fe1 0.01707(16) 0.01936(16) 0.01709(15) -0.00029(12) 0.00449(12) 0.00296(12)
    P1 0.0202(3) 0.0167(3) 0.0162(2) -0.0016(2) 0.0079(2) -0.0016(2)
    S1 0.0382(3) 0.0255(3) 0.0257(3) -0.0051(3) 0.0164(3) -0.0105(2)
    N1 0.0222(10) 0.0349(11) 0.0263(10) 0.0080(9) 0.0128(8) 0.0060(9)
    C1 0.0195(10) 0.0176(10) 0.0141(9) -0.0006(8) 0.0050(8) 0.0013(8)
    C2 0.0179(10) 0.0214(11) 0.0177(10) -0.0007(9) 0.0041(8) 0.0040(8)
    C3 0.0210(11) 0.0237(11) 0.0241(11) -0.0042(9) 0.0031(9) 0.0031(9)
    C4 0.0280(12) 0.0191(11) 0.0242(11) -0.0026(9) 0.0037(10) -0.0022(9)
    C5 0.0246(11) 0.0212(11) 0.0167(10) 0.0006(9) 0.0064(9) -0.0001(8)
    C6 0.0298(14) 0.0541(18) 0.0255(13) -0.0149(13) -0.0061(11) 0.0118(12)
    C7 0.0471(16) 0.0378(15) 0.0173(11) 0.0080(12) 0.0015(11) 0.0004(10)
    C8 0.0251(12) 0.0424(15) 0.0198(11) 0.0069(11) 0.0077(10) 0.0125(10)
    C9 0.0330(13) 0.0300(13) 0.0273(12) 0.0069(11) 0.0079(10) 0.0132(10)
    C10 0.0225(13) 0.0568(18) 0.0320(13) 0.0130(12) 0.0073(11) 0.0167(12)
    C21 0.0201(11) 0.0285(12) 0.0207(10) 0.0026(9) 0.0075(9) 0.0040(9)
    C23 0.0430(16) 0.0575(19) 0.0407(15) 0.0219(14) 0.0232(13) -0.0007(14)
    C24 0.0346(15) 0.0467(16) 0.0480(16) 0.0167(13) 0.0229(13) 0.0256(13)
    C25 0.0232(13) 0.0520(17) 0.0382(14) 0.0023(12) 0.0039(11) 0.0032(13)
    C111 0.0208(11) 0.0183(10) 0.0200(10) 0.0021(8) 0.0113(9) 0.0017(8)
    C112 0.0246(12) 0.0196(11) 0.0228(10) -0.0008(9) 0.0117(9) -0.0018(9)
    C113 0.0295(13) 0.0291(12) 0.0204(11) 0.0002(10) 0.0066(10) -0.0013(9)
    C114 0.0347(14) 0.0311(13) 0.0225(11) 0.0050(11) 0.0121(10) 0.0076(10)
    C115 0.0314(13) 0.0252(12) 0.0326(13) -0.0023(10) 0.0158(11) 0.0065(10)
    C116 0.0230(12) 0.0228(11) 0.0263(11) -0.0027(9) 0.0087(9) 0.0010(9)
    C121 0.0207(11) 0.0182(10) 0.0231(10) -0.0025(9) 0.0087(9) 0.0006(8)
    C122 0.0241(12) 0.0250(12) 0.0246(11) -0.0012(9) 0.0096(9) 0.0002(9)
    C123 0.0314(13) 0.0277(13) 0.0399(14) 0.0026(10) 0.0189(12) 0.0000(11)
    C124 0.0249(13) 0.0313(14) 0.0527(16) 0.0046(11) 0.0150(12) 0.0068(12)
    C125 0.0236(13) 0.0340(14) 0.0396(14) -0.0050(11) 0.0020(11) 0.0021(11)
    C126 0.0264(12) 0.0258(12) 0.0264(12) -0.0066(10) 0.0064(10) -0.0026(9)
    C100 0.0264(13) 0.0414(15) 0.0296(13) 0.0052(11) 0.0044(11) 0.0017(11)
    Cl1 0.0362(4) 0.0370(4) 0.0614(5) -0.0056(3) 0.0022(3) -0.0025(3)
    Cl2 0.0818(6) 0.0558(5) 0.0758(6) 0.0302(5) 0.0536(5) 0.0199(4)
    Cl3 0.0528(5) 0.1143(8) 0.0300(4) -0.0006(5) 0.0042(3) 0.0028(4)
    I1 0.02343(9) 0.03225(10) 0.03755(10) 0.00095(6) 0.00995(7) -0.00385(7)
_geom_special_details
;
All s.u.'s (except the s.u. in the dihedral angle between two l.s. planes) are
estimated using the full covariance matrix. The cell s.u.'s are taken into
account individually in the estimation of s.u.'s in distances, angles and
torsion angles; correlations between s.u.'s in cell parameters are only used
when they are defined by crystal symmetry. An approximate (isotropic)
treatment of cell s.u.'s is used for estimating s.u.'s involving l.s. planes.
;
loop_
    _geom_bond_atom_site_label_1
    _geom_bond_atom_site_label_2
    _geom_bond_site_symmetry_2
    _geom_bond_distance
    _geom_bond_publ_flag
    Fe1 C2 . 2.017(2) ?
    Fe1 C1 . 2.017(2) ?
    Fe1 C8 . 2.027(2) ?
    Fe1 C7 . 2.030(2) ?
    Fe1 C5 . 2.035(2) ?
    Fe1 C9 . 2.036(2) ?
    Fe1 C3 . 2.039(2) ?
    Fe1 C10 . 2.053(3) ?
    Fe1 C6 . 2.056(3) ?
    Fe1 C4 . 2.056(2) ?
    P1 C1 . 1.792(2) ?
    P1 C111 . 1.814(2) ?
    P1 C121 . 1.818(2) ?
    P1 S1 . 1.9524(7) ?
    N1 C24 . 1.492(3) ?
    N1 C23 . 1.495(3) ?
    N1 C25 . 1.497(3) ?
    N1 C21 . 1.527(3) ?
    C1 C5 . 1.435(3) ?
    C1 C2 . 1.453(3) ?
    C2 C3 . 1.424(3) ?
    C2 C21 . 1.490(3) ?
    C3 C4 . 1.403(3) ?
    C3 H3 . 0.9500 ?
    C4 C5 . 1.414(3) ?
    C4 H4 . 0.9500 ?
    C5 H5 . 0.9500 ?
    C6 C10 . 1.405(4) ?
    C6 C7 . 1.417(4) ?
    C6 H6 . 0.9500 ?
    C7 C8 . 1.412(4) ?
    C7 H7 . 0.9500 ?
    C8 C9 . 1.406(3) ?
    C8 H8 . 0.9500 ?
    C9 C10 . 1.404(4) ?
    C9 H9 . 0.9500 ?
    C10 H10 . 0.9500 ?
    C21 H21A . 0.9900 ?
    C21 H21B . 0.9900 ?
    C23 H23A . 0.9800 ?
    C23 H23B . 0.9800 ?
    C23 H23C . 0.9800 ?
    C24 H24A . 0.9800 ?
    C24 H24B . 0.9800 ?
    C24 H24C . 0.9800 ?
    C25 H25A . 0.9800 ?
    C25 H25B . 0.9800 ?
    C25 H25C . 0.9800 ?
    C111 C112 . 1.385(3) ?
    C111 C116 . 1.389(3) ?
    C112 C113 . 1.386(3) ?
    C112 H112 . 0.9500 ?
    C113 C114 . 1.380(3) ?
    C113 H113 . 0.9500 ?
    C114 C115 . 1.375(4) ?
    C114 H114 . 0.9500 ?
    C115 C116 . 1.385(3) ?
    C115 H115 . 0.9500 ?
    C116 H116 . 0.9500 ?
    C121 C126 . 1.388(3) ?
    C121 C122 . 1.395(3) ?
    C122 C123 . 1.382(3) ?
    C122 H122 . 0.9500 ?
    C123 C124 . 1.383(4) ?
    C123 H123 . 0.9500 ?
    C124 C125 . 1.377(4) ?
    C124 H124 . 0.9500 ?
    C125 C126 . 1.390(3) ?
    C125 H125 . 0.9500 ?
    C126 H126 . 0.9500 ?
    C100 Cl2 . 1.745(3) ?
    C100 Cl1 . 1.752(3) ?
    C100 Cl3 . 1.753(3) ?
    C100 H100 . 1.0000 ?
loop_
    _geom_angle_atom_site_label_1
    _geom_angle_atom_site_label_2
    _geom_angle_atom_site_label_3
    _geom_angle_site_symmetry_1
    _geom_angle_site_symmetry_3
    _geom_angle
    _geom_angle_publ_flag
    C2 Fe1 C1 . . 42.23(8) ?
    C2 Fe1 C8 . . 114.24(9) ?
    C1 Fe1 C8 . . 149.55(9) ?
    C2 Fe1 C7 . . 108.25(10) ?
    C1 Fe1 C7 . . 118.22(10) ?
    C8 Fe1 C7 . . 40.74(11) ?
    C2 Fe1 C5 . . 69.81(9) ?
    C1 Fe1 C5 . . 41.49(8) ?
    C8 Fe1 C5 . . 166.33(10) ?
    C7 Fe1 C5 . . 152.30(10) ?
    C2 Fe1 C9 . . 146.24(9) ?
    C1 Fe1 C9 . . 169.62(9) ?
    C8 Fe1 C9 . . 40.51(10) ?
    C7 Fe1 C9 . . 68.06(11) ?
    C5 Fe1 C9 . . 129.32(10) ?
    C2 Fe1 C3 . . 41.11(9) ?
    C1 Fe1 C3 . . 69.65(9) ?
    C8 Fe1 C3 . . 105.52(10) ?
    C7 Fe1 C3 . . 129.23(11) ?
    C5 Fe1 C3 . . 68.38(9) ?
    C9 Fe1 C3 . . 113.61(10) ?
    C2 Fe1 C10 . . 171.76(11) ?
    C1 Fe1 C10 . . 132.36(10) ?
    C8 Fe1 C10 . . 67.91(10) ?
    C7 Fe1 C10 . . 67.79(11) ?
    C5 Fe1 C10 . . 110.07(10) ?
    C9 Fe1 C10 . . 40.17(10) ?
    C3 Fe1 C10 . . 147.00(11) ?
    C2 Fe1 C6 . . 132.44(11) ?
    C1 Fe1 C6 . . 111.10(10) ?
    C8 Fe1 C6 . . 68.21(10) ?
    C7 Fe1 C6 . . 40.57(12) ?
    C5 Fe1 C6 . . 119.62(10) ?
    C9 Fe1 C6 . . 67.65(11) ?
    C3 Fe1 C6 . . 169.41(11) ?
    C10 Fe1 C6 . . 39.98(12) ?
    C2 Fe1 C4 . . 68.76(9) ?
    C1 Fe1 C4 . . 69.09(9) ?
    C8 Fe1 C4 . . 127.30(10) ?
    C7 Fe1 C4 . . 166.46(11) ?
    C5 Fe1 C4 . . 40.42(9) ?
    C9 Fe1 C4 . . 106.63(10) ?
    C3 Fe1 C4 . . 40.07(9) ?
    C10 Fe1 C4 . . 116.83(11) ?
    C6 Fe1 C4 . . 150.50(11) ?
    C1 P1 C111 . . 105.46(10) ?
    C1 P1 C121 . . 106.77(10) ?
    C111 P1 C121 . . 101.86(9) ?
    C1 P1 S1 . . 115.51(7) ?
    C111 P1 S1 . . 113.33(7) ?
    C121 P1 S1 . . 112.72(8) ?
    C24 N1 C23 . . 109.6(2) ?
    C24 N1 C25 . . 108.6(2) ?
    C23 N1 C25 . . 108.7(2) ?
    C24 N1 C21 . . 110.85(18) ?
    C23 N1 C21 . . 107.32(19) ?
    C25 N1 C21 . . 111.69(19) ?
    C5 C1 C2 . . 106.79(18) ?
    C5 C1 P1 . . 123.78(16) ?
    C2 C1 P1 . . 129.43(16) ?
    C5 C1 Fe1 . . 69.95(12) ?
    C2 C1 Fe1 . . 68.88(11) ?
    P1 C1 Fe1 . . 125.51(11) ?
    C3 C2 C1 . . 107.25(19) ?
    C3 C2 C21 . . 122.72(19) ?
    C1 C2 C21 . . 129.7(2) ?
    C3 C2 Fe1 . . 70.31(13) ?
    C1 C2 Fe1 . . 68.89(12) ?
    C21 C2 Fe1 . . 121.12(15) ?
    C4 C3 C2 . . 108.9(2) ?
    C4 C3 Fe1 . . 70.62(13) ?
    C2 C3 Fe1 . . 68.59(12) ?
    C4 C3 H3 . . 125.6 ?
    C2 C3 H3 . . 125.6 ?
    Fe1 C3 H3 . . 126.8 ?
    C3 C4 C5 . . 108.8(2) ?
    C3 C4 Fe1 . . 69.31(13) ?
    C5 C4 Fe1 . . 68.99(12) ?
    C3 C4 H4 . . 125.6 ?
    C5 C4 H4 . . 125.6 ?
    Fe1 C4 H4 . . 127.7 ?
    C4 C5 C1 . . 108.33(19) ?
    C4 C5 Fe1 . . 70.59(12) ?
    C1 C5 Fe1 . . 68.56(11) ?
    C4 C5 H5 . . 125.8 ?
    C1 C5 H5 . . 125.8 ?
    Fe1 C5 H5 . . 126.6 ?
    C10 C6 C7 . . 107.6(2) ?
    C10 C6 Fe1 . . 69.89(15) ?
    C7 C6 Fe1 . . 68.74(15) ?
    C10 C6 H6 . . 126.2 ?
    C7 C6 H6 . . 126.2 ?
    Fe1 C6 H6 . . 126.7 ?
    C8 C7 C6 . . 108.0(2) ?
    C8 C7 Fe1 . . 69.50(14) ?
    C6 C7 Fe1 . . 70.69(15) ?
    C8 C7 H7 . . 126.0 ?
    C6 C7 H7 . . 126.0 ?
    Fe1 C7 H7 . . 125.4 ?
    C9 C8 C7 . . 107.7(2) ?
    C9 C8 Fe1 . . 70.09(13) ?
    C7 C8 Fe1 . . 69.76(13) ?
    C9 C8 H8 . . 126.2 ?
    C7 C8 H8 . . 126.2 ?
    Fe1 C8 H8 . . 125.6 ?
    C10 C9 C8 . . 108.3(2) ?
    C10 C9 Fe1 . . 70.58(14) ?
    C8 C9 Fe1 . . 69.41(13) ?
    C10 C9 H9 . . 125.8 ?
    C8 C9 H9 . . 125.8 ?
    Fe1 C9 H9 . . 125.8 ?
    C9 C10 C6 . . 108.3(2) ?
    C9 C10 Fe1 . . 69.25(14) ?
    C6 C10 Fe1 . . 70.12(15) ?
    C9 C10 H10 . . 125.8 ?
    C6 C10 H10 . . 125.8 ?
    Fe1 C10 H10 . . 126.4 ?
    C2 C21 N1 . . 115.32(18) ?
    C2 C21 H21A . . 108.4 ?
    N1 C21 H21A . . 108.4 ?
    C2 C21 H21B . . 108.4 ?
    N1 C21 H21B . . 108.4 ?
    H21A C21 H21B . . 107.5 ?
    N1 C23 H23A . . 109.5 ?
    N1 C23 H23B . . 109.5 ?
    H23A C23 H23B . . 109.5 ?
    N1 C23 H23C . . 109.5 ?
    H23A C23 H23C . . 109.5 ?
    H23B C23 H23C . . 109.5 ?
    N1 C24 H24A . . 109.5 ?
    N1 C24 H24B . . 109.5 ?
    H24A C24 H24B . . 109.5 ?
    N1 C24 H24C . . 109.5 ?
    H24A C24 H24C . . 109.5 ?
    H24B C24 H24C . . 109.5 ?
    N1 C25 H25A . . 109.5 ?
    N1 C25 H25B . . 109.5 ?
    H25A C25 H25B . . 109.5 ?
    N1 C25 H25C . . 109.5 ?
    H25A C25 H25C . . 109.5 ?
    H25B C25 H25C . . 109.5 ?
    C112 C111 C116 . . 120.0(2) ?
    C112 C111 P1 . . 122.49(16) ?
    C116 C111 P1 . . 117.47(17) ?
    C111 C112 C113 . . 119.9(2) ?
    C111 C112 H112 . . 120.1 ?
    C113 C112 H112 . . 120.1 ?
    C114 C113 C112 . . 119.9(2) ?
    C114 C113 H113 . . 120.1 ?
    C112 C113 H113 . . 120.1 ?
    C115 C114 C113 . . 120.5(2) ?
    C115 C114 H114 . . 119.7 ?
    C113 C114 H114 . . 119.7 ?
    C114 C115 C116 . . 120.0(2) ?
    C114 C115 H115 . . 120.0 ?
    C116 C115 H115 . . 120.0 ?
    C115 C116 C111 . . 119.8(2) ?
    C115 C116 H116 . . 120.1 ?
    C111 C116 H116 . . 120.1 ?
    C126 C121 C122 . . 119.6(2) ?
    C126 C121 P1 . . 120.34(17) ?
    C122 C121 P1 . . 120.05(17) ?
    C123 C122 C121 . . 120.1(2) ?
    C123 C122 H122 . . 120.0 ?
    C121 C122 H122 . . 120.0 ?
    C122 C123 C124 . . 120.2(2) ?
    C122 C123 H123 . . 119.9 ?
    C124 C123 H123 . . 119.9 ?
    C125 C124 C123 . . 119.9(2) ?
    C125 C124 H124 . . 120.0 ?
    C123 C124 H124 . . 120.0 ?
    C124 C125 C126 . . 120.5(2) ?
    C124 C125 H125 . . 119.8 ?
    C126 C125 H125 . . 119.8 ?
    C121 C126 C125 . . 119.7(2) ?
    C121 C126 H126 . . 120.1 ?
    C125 C126 H126 . . 120.1 ?
    Cl2 C100 Cl1 . . 109.90(14) ?
    Cl2 C100 Cl3 . . 109.62(14) ?
    Cl1 C100 Cl3 . . 110.86(15) ?
    Cl2 C100 H100 . . 108.8 ?
    Cl1 C100 H100 . . 108.8 ?
    Cl3 C100 H100 . . 108.8 ?
loop_
    _geom_hbond_atom_site_label_D
    _geom_hbond_atom_site_label_H
    _geom_hbond_atom_site_label_A
    _geom_hbond_site_symmetry_A
    _geom_hbond_distance_DH
    _geom_hbond_distance_HA
    _geom_hbond_distance_DA
    _geom_hbond_angle_DHA
    C24 H24C I1 . 0.98 3.05 4.001(3) 163.2
    C100 H100 I1 . 1.00 2.93 3.810(3) 147.4
_iucr_refine_instructions_details
;
TITL Andrei1
CELL  0.71073  17.4056  12.1843  14.9389   90.000  110.632   90.000
ZERR     4.00   0.0006   0.0003   0.0005    0.000    0.004    0.000
LATT   1
SYMM  - X, 1/2 + Y, 1/2 - Z
SFAC  C    H    N    P    S    FE   CL   I
UNIT  108  120  4    4    4    4    12   4
MERG   2
SHEL 40 0.8
HTAB C24 I1
HTAB C100 I1
FMAP   2
PLAN   20
SIZE     0.10   0.18   0.49
ACTA    52.80
BOND $H
L.S.   4
TEMP   -93.00
WGHT    0.024200    2.847100
FVAR       1.51729
MOLE    1
FE1   6    0.170301    0.738935    0.169414    11.00000    0.01707    0.01936 =
         0.01709    0.00296    0.00449   -0.00029
P1    4    0.137122    0.494984    0.258436    11.00000    0.02021    0.01673 =
         0.01624   -0.00159    0.00786   -0.00162
S1    5    0.138778    0.397851    0.155191    11.00000    0.03820    0.02545 =
         0.02575   -0.01050    0.01639   -0.00514
N1    3    0.387081    0.517502    0.262661    11.00000    0.02221    0.03488 =
         0.02630    0.00604    0.01283    0.00804
C1    1    0.193586    0.620385    0.269703    11.00000    0.01947    0.01757 =
         0.01406    0.00128    0.00502   -0.00063
C2    1    0.265681    0.643476    0.245219    11.00000    0.01790    0.02141 =
         0.01766    0.00405    0.00415   -0.00072
C3    1    0.286074    0.755931    0.267024    11.00000    0.02104    0.02365 =
         0.02413    0.00314    0.00307   -0.00419
AFIX  43
H3    2    0.330682    0.793483    0.258133    11.00000   -1.20000
AFIX   0
C4    1    0.229528    0.802231    0.303785    11.00000    0.02805    0.01915 =
         0.02422   -0.00222    0.00365   -0.00258
AFIX  43
H4    2    0.229679    0.876152    0.324071    11.00000   -1.20000
AFIX   0
C5    1    0.172306    0.720731    0.305652    11.00000    0.02456    0.02116 =
         0.01672   -0.00008    0.00639    0.00062
AFIX  43
H5    2    0.127438    0.730671    0.327042    11.00000   -1.20000
AFIX   0
C6    1    0.064066    0.706540    0.056342    11.00000    0.02981    0.05414 =
         0.02548    0.01180   -0.00605   -0.01486
AFIX  43
H6    2    0.024435    0.651851    0.053746    11.00000   -1.20000
AFIX   0
C7    1    0.134149    0.692982    0.030035    11.00000    0.04708    0.03785 =
         0.01730    0.00039    0.00151    0.00803
AFIX  43
H7    2    0.150027    0.627297    0.006988    11.00000   -1.20000
AFIX   0
C8    1    0.176260    0.794207    0.044073    11.00000    0.02511    0.04236 =
         0.01984    0.01253    0.00767    0.00689
AFIX  43
H8    2    0.225269    0.808884    0.031867    11.00000   -1.20000
AFIX   0
C9    1    0.132581    0.869371    0.079378    11.00000    0.03302    0.03005 =
         0.02733    0.01318    0.00788    0.00690
AFIX  43
H9    2    0.147117    0.943872    0.095372    11.00000   -1.20000
AFIX   0
C10   1    0.063806    0.815507    0.086959    11.00000    0.02250    0.05680 =
         0.03204    0.01674    0.00731    0.01302
AFIX  43
H10   2    0.023911    0.847328    0.109026    11.00000   -1.20000
AFIX   0
C21   1    0.308856    0.572690    0.196594    11.00000    0.02014    0.02854 =
         0.02072    0.00404    0.00745    0.00261
AFIX  23
H21A  2    0.322976    0.618042    0.149604    11.00000   -1.20000
H21B  2    0.270392    0.514898    0.160533    11.00000   -1.20000
AFIX   0
C23   1    0.420529    0.449850    0.201328    11.00000    0.04296    0.05748 =
         0.04071   -0.00066    0.02323    0.02193
AFIX 137
H23A  2    0.470747    0.412734    0.241657    11.00000   -1.50000
H23B  2    0.433059    0.497483    0.155409    11.00000   -1.50000
H23C  2    0.379711    0.394974    0.166701    11.00000   -1.50000
AFIX   0
C24   1    0.369116    0.445454    0.333595    11.00000    0.03457    0.04671 =
         0.04801    0.02560    0.02286    0.01665
AFIX 137
H24A  2    0.325252    0.393862    0.299928    11.00000   -1.50000
H24B  2    0.351614    0.490675    0.377193    11.00000   -1.50000
H24C  2    0.418678    0.404489    0.370270    11.00000   -1.50000
AFIX   0
C25   1    0.450511    0.599988    0.315653    11.00000    0.02317    0.05197 =
         0.03815    0.00325    0.00390    0.00227
AFIX 137
H25A  2    0.430156    0.642915    0.358139    11.00000   -1.50000
H25B  2    0.461819    0.649143    0.269856    11.00000   -1.50000
H25C  2    0.501094    0.561920    0.353663    11.00000   -1.50000
AFIX   0
C111  1    0.176543    0.431112    0.375548    11.00000    0.02081    0.01827 =
         0.02003    0.00170    0.01133    0.00209
C112  1    0.237042    0.479139    0.452430    11.00000    0.02460    0.01964 =
         0.02279   -0.00182    0.01170   -0.00077
AFIX  43
H112  2    0.261562    0.546222    0.444178    11.00000   -1.20000
AFIX   0
C113  1    0.261741    0.429142    0.541428    11.00000    0.02951    0.02912 =
         0.02039   -0.00128    0.00661    0.00021
AFIX  43
H113  2    0.304004    0.461100    0.594006    11.00000   -1.20000
AFIX   0
C114  1    0.224818    0.332859    0.553503    11.00000    0.03468    0.03110 =
         0.02246    0.00759    0.01211    0.00496
AFIX  43
H114  2    0.241073    0.299482    0.614846    11.00000   -1.20000
AFIX   0
C115  1    0.164663    0.284808    0.477436    11.00000    0.03136    0.02519 =
         0.03265    0.00648    0.01582   -0.00235
AFIX  43
H115  2    0.139550    0.218502    0.486350    11.00000   -1.20000
AFIX   0
C116  1    0.140705    0.333111    0.387833    11.00000    0.02303    0.02280 =
         0.02628    0.00102    0.00866   -0.00273
AFIX  43
H116  2    0.099899    0.299323    0.334958    11.00000   -1.20000
AFIX   0
C121  1    0.033647    0.532568    0.249741    11.00000    0.02065    0.01817 =
         0.02308    0.00062    0.00866   -0.00246
C122  1    0.019869    0.578703    0.328209    11.00000    0.02412    0.02502 =
         0.02462    0.00019    0.00962   -0.00121
AFIX  43
H122  2    0.064574    0.590341    0.386283    11.00000   -1.20000
AFIX   0
C123  1   -0.058751    0.607493    0.321548    11.00000    0.03139    0.02770 =
         0.03987    0.00001    0.01888    0.00261
AFIX  43
H123  2   -0.067831    0.640268    0.374665    11.00000   -1.20000
AFIX   0
C124  1   -0.124272    0.588727    0.237754    11.00000    0.02485    0.03129 =
         0.05273    0.00676    0.01495    0.00458
AFIX  43
H124  2   -0.178236    0.608844    0.233275    11.00000   -1.20000
AFIX   0
C125  1   -0.111197    0.540847    0.160821    11.00000    0.02361    0.03398 =
         0.03963    0.00215    0.00204   -0.00495
AFIX  43
H125  2   -0.156382    0.527223    0.103631    11.00000   -1.20000
AFIX   0
C126  1   -0.032351    0.512331    0.166288    11.00000    0.02638    0.02582 =
         0.02643   -0.00265    0.00644   -0.00658
AFIX  43
H126  2   -0.023679    0.479115    0.113098    11.00000   -1.20000
AFIX   0
MOLE    2
C100  1    0.402107    0.111703    0.409493    11.00000    0.02639    0.04136 =
         0.02963    0.00174    0.00443    0.00518
AFIX  13
H100  2    0.461070    0.134343    0.436220    11.00000   -1.20000
AFIX   0
CL1   7    0.393736   -0.023796    0.444305    11.00000    0.03616    0.03704 =
         0.06137   -0.00254    0.00223   -0.00564
CL2   7    0.344976    0.198842    0.454635    11.00000    0.08180    0.05580 =
         0.07575    0.01995    0.05364    0.03020
CL3   7    0.367568    0.122903    0.284572    11.00000    0.05276    0.11426 =
         0.03003    0.00279    0.00417   -0.00064
MOLE    3
I1    8    0.586539    0.293348    0.433624    11.00000    0.02343    0.03225 =
         0.03755   -0.00385    0.00995    0.00095
HKLF 4
REM  Andrei1
REM R1 =  0.0247 for   5385 Fo > 4sig(Fo)  and  0.0302 for all   6065 data
REM    319 parameters refined using      0 restraints
END
WGHT      0.0242      2.8475
REM Highest difference peak  0.623,  deepest hole -0.606,  1-sigma level  0.068
Q1    1   0.5609  0.2961  0.4840  11.00000  0.05    0.62
Q2    1   0.4032 -0.0250  0.3922  11.00000  0.05    0.61
Q3    1   0.3535  0.0581  0.2765  11.00000  0.05    0.51
Q4    1   0.6149  0.2965  0.3773  11.00000  0.05    0.50
Q5    1   0.3893  0.2136  0.4893  11.00000  0.05    0.46
Q6    1   0.3437  0.1582  0.3041  11.00000  0.05    0.42
Q7    1   0.0774  0.5312  0.2539  11.00000  0.05    0.40
Q8    1   0.3296  0.2003  0.4097  11.00000  0.05    0.39
Q9    1   0.5595  0.2465  0.3975  11.00000  0.05    0.37
Q10   1   0.3223  0.1752  0.4698  11.00000  0.05    0.35
Q11   1   0.1423  0.7420  0.2178  11.00000  0.05    0.34
Q12   1   0.6224  0.2438  0.4625  11.00000  0.05    0.34
Q13   1   0.1739  0.6730  0.2723  11.00000  0.05    0.33
Q14   1   0.0201  0.5361  0.2871  11.00000  0.05    0.33
Q15   1   0.2827  0.6018  0.2206  11.00000  0.05    0.32
Q16   1   0.5215  0.3392  0.4289  11.00000  0.05    0.32
Q17   1   0.1734  0.5626  0.2621  11.00000  0.05    0.31
Q18   1   0.6439  0.3605  0.4280  11.00000  0.05    0.30
Q19   1   0.5277  0.2359  0.4321  11.00000  0.05    0.30
Q20   1   0.1059  0.8357  0.1050  11.00000  0.05    0.30
;
data_global
_journal_date_recd_electronic     2012-10-12
_journal_date_accepted     2012-11-07
_journal_name_full     'Acta Crystallographica, Section E'
_journal_year     2012
_journal_volume     68
_journal_issue     12
_journal_page_first     m1490
_journal_page_last     m1491
_journal_paper_category     QM
_journal_paper_doi     10.1107/S1600536812046053
_journal_coeditor_code     RN2109
_publ_contact_author_name     'Jean-Claude Daran'
_publ_contact_author_address
;
CNRS, LCC, 205 route de Narbonne,
BP 44099, F-31077, Toulouse cedex 4, France
;
_publ_contact_author_email     'daran@lcc-toulouse.fr'
_publ_contact_author_fax     '33 (05) 61 55 30 03'
_publ_contact_author_phone     '33 (0)5 61 33 31 74'
_publ_section_title
;
<i>rac</i>-{[2-(Diphenylthiophosphanyl)ferrocenyl]methyl}trimethylammonium
iodide chloroform monosolvate
;
loop_
    _publ_author_name
    _publ_author_address
    'Andrei Karpous'
;
CNRS, LCC, 205 route de Narbonne,
BP 44099, F-31077, Toulouse Cedex 4, France
;
    'Zoia Voitenko '
;
University Taras Shevchenko,
Vladimirska st 64, 01033 Kiev, Ukraine
;
    'Daran, Jean-Claude'
;
CNRS, LCC, 205 route de Narbonne,
BP 44099, F-31077, Toulouse Cedex 4, France
;
    'Manoury, Eric'
;
CNRS, LCC, 205 route de Narbonne,
BP 44099, F-31077, Toulouse Cedex 4, France
;
