# Supplementary material for: rac-{[2-(Diphenyl­thio­phosphan­yl)ferrocen­yl]meth­yl}trimethyl­ammonium iodide chloro­form monosolvate
Source: Acta Crystallogr Sect E Struct Rep Online. 2012 Nov 17;68(Pt 12):m1490–1. doi: 10.1107/S1600536812046053 (PMC3588745; doi:10.1107/S1600536812046053)
Supplement: Supplementary file 2 [file e-68-m1490-Isup2.hkl]

#
# h,k,l, Fc-squared, Fo-squared, sigma(Fo-squared) and status flag
#
data_I
_shelx_title ' Andrei1'
_shelx_refln_list_code          4
_shelx_F_calc_maximum      408.29
_exptl_crystal_F_000      1440.00
_reflns_d_resolution_high  0.8001
 
loop_
 _symmetry_equiv_pos_as_xyz
 'x, y, z'
 '-x, y+1/2, -z+1/2'
 '-x, -y, -z'
 'x, -y-1/2, z-1/2'
 
_cell_length_a    17.4056
_cell_length_b    12.1843
_cell_length_c    14.9389
_cell_angle_alpha  90.000
_cell_angle_beta  110.632
_cell_angle_gamma  90.000
 
_shelx_F_squared_multiplier     1.000
 
loop_
 _refln_index_h
 _refln_index_k
 _refln_index_l
 _refln_F_squared_calc
 _refln_F_squared_meas
 _refln_F_squared_sigma
 _refln_observed_status
   3   0   0    11996.21    12386.41    794.94 o
   4   0   0   166699.63   163216.00   3306.23 o
   5   0   0    89567.42    89124.59   1011.22 o
   6   0   0     1651.78     1509.09     63.95 o
   7   0   0    41199.87    41592.02    382.20 o
   8   0   0      415.48      348.55     20.21 o
   9   0   0    22947.57    22996.18    297.89 o
  10   0   0      247.37      285.33     19.01 o
  11   0   0    16438.92    16883.97    306.57 o
  12   0   0     8482.39     9066.83    259.26 o
  13   0   0     1372.79     1426.87     67.25 o
  14   0   0        3.37      -20.77     22.78 o
  15   0   0      525.50      469.83     63.92 o
  16   0   0     1405.25     1385.77     84.52 o
  17   0   0     7253.82     6911.42    195.44 o
  18   0   0     1839.92     1773.38    103.37 o
  19   0   0       26.92      -25.64     30.55 o
  20   0   0     1479.91     1423.89    101.06 o
   2   1   0       44.27       48.80      2.93 o
   3   1   0    11443.75    11594.71    175.42 o
   4   1   0    50702.08    50739.09   1161.34 o
   5   1   0    18225.62    18870.86    461.67 o
   6   1   0       43.07       60.75      6.61 o
   7   1   0      358.51      478.56     18.17 o
   8   1   0    46133.80    45088.34    219.75 o
   9   1   0    39323.39    39050.56    142.66 o
  10   1   0      157.25      147.16     10.14 o
  11   1   0     2574.58     2569.46     40.26 o
  12   1   0       96.82       67.84      9.59 o
  13   1   0    15164.10    14791.34    248.66 o
  14   1   0     2516.34     2319.30    105.33 o
  15   1   0     1651.31     1651.86     62.35 o
  16   1   0     5512.36     5841.11    121.96 o
  17   1   0      137.06       69.48     20.37 o
  18   1   0     2061.68     2067.07     79.40 o
  19   1   0        1.24      -11.96     18.79 o
  20   1   0     3382.49     3664.58    112.93 o
   0   2   0    15942.95    16720.59    209.26 o
   1   2   0     4006.39     4152.11     54.65 o
   2   2   0     5349.35     5693.29     43.30 o
   3   2   0    11946.69    13036.28    133.50 o
   4   2   0     2945.23     3045.01     62.38 o
   5   2   0    12777.83    12327.59    139.88 o
   6   2   0        4.60       22.74      3.17 o
   7   2   0     2322.15     2304.14     26.86 o
   8   2   0    30073.13    31053.32    378.99 o
   9   2   0     3402.17     3256.67     41.09 o
  10   2   0      367.96      320.14     12.83 o
  11   2   0       18.75       48.58      9.71 o
  12   2   0    30871.93    31110.82    257.81 o
  13   2   0     3387.31     3243.72     72.10 o
  14   2   0      310.84      255.27     17.98 o
  15   2   0     1268.67     1086.82     50.66 o
  16   2   0     3894.35     3782.58     98.50 o
  17   2   0    12992.49    12519.45    267.31 o
  18   2   0       17.19      -20.86     25.36 o
  19   2   0     2515.04     2591.58    138.41 o
  20   2   0      909.46      918.81     58.38 o
   1   3   0    65794.41    65028.53    418.36 o
   2   3   0     3325.26     3794.71     54.94 o
   3   3   0    24526.85    24825.40    300.95 o
   4   3   0    33949.46    34365.57    418.44 o
   5   3   0     3364.71     3727.38     56.98 o
   6   3   0        0.46       15.92      6.55 o
   7   3   0     1746.90     1911.44     43.71 o
   8   3   0    24046.05    23921.55    317.53 o
   9   3   0     4073.84     4061.57     48.22 o
  10   3   0      156.93      179.90      9.42 o
  11   3   0     5866.28     6002.21     69.93 o
  12   3   0      370.54      336.45     27.03 o
  13   3   0     2063.85     1870.48     61.56 o
  14   3   0     1962.15     1888.03     52.21 o
  15   3   0     1282.84     1156.14     69.92 o
  16   3   0     7587.19     7464.29    191.68 o
  17   3   0       52.98       47.54     23.61 o
  18   3   0      984.88     1016.43     56.14 o
  19   3   0       69.23       66.43     21.30 o
   0   4   0    27142.36    26881.37    487.16 o
   1   4   0      586.95      595.20     14.07 o
   2   4   0       42.43       24.03      4.98 o
   3   4   0     2282.10     2188.44     29.26 o
   4   4   0     5999.75     6152.64    101.71 o
   5   4   0    17430.80    18057.29    358.24 o
   6   4   0       52.37       52.37      7.55 o
   7   4   0     7349.40     7463.35    153.52 o
   8   4   0     2426.38     2416.02     40.07 o
   9   4   0     8922.20     9586.04    102.12 o
  10   4   0     1403.22     1528.94     38.66 o
  11   4   0     1116.14     1180.75     38.04 o
  12   4   0     7951.92     7856.80    171.32 o
  13   4   0       67.72       32.18     20.46 o
  14   4   0     1857.93     1709.95     71.41 o
  15   4   0     1261.10     1166.28     62.80 o
  16   4   0     2224.77     2166.95     94.53 o
  17   4   0     2584.85     2433.27     96.67 o
  18   4   0      255.10      188.17     31.02 o
  19   4   0       33.46       -3.31     22.27 o
   1   5   0     6458.52     5869.69     74.53 o
   2   5   0     1382.34     1474.92     27.96 o
   3   5   0     2551.60     2602.66     33.04 o
   4   5   0     3780.52     3552.01     50.48 o
   5   5   0     2492.81     2325.08     31.98 o
   6   5   0     2880.29     3081.20     53.57 o
   7   5   0     2193.89     2465.86     61.51 o
   8   5   0     7694.73     7762.91    131.17 o
   9   5   0     1668.05     1714.34     54.23 o
  10   5   0     1109.46     1199.73     32.93 o
  11   5   0       90.22       84.22     25.84 o
  12   5   0      636.62      518.24     38.01 o
  13   5   0     2634.54     2651.87     89.31 o
  14   5   0      873.06      859.91     47.17 o
  15   5   0       99.56       57.50     18.71 o
  16   5   0      843.93      707.67     51.66 o
  17   5   0     1016.59      857.42     60.08 o
  18   5   0      317.67      407.92     44.92 o
  19   5   0      165.17      227.69     73.75 o
   0   6   0      708.45      701.61     21.10 o
   1   6   0     1211.81     1176.05     16.54 o
   2   6   0     1379.47     1311.57     28.45 o
   3   6   0     4848.34     4780.92     51.83 o
   4   6   0        2.74        8.10      5.82 o
   5   6   0        7.69       -0.19      6.39 o
   6   6   0     6937.83     6612.43    138.29 o
   7   6   0     1277.49     1312.50     28.71 o
   8   6   0     4535.39     4683.87     83.66 o
   9   6   0     2433.65     2523.80     47.00 o
  10   6   0       29.45       34.07     10.18 o
  11   6   0     5560.76     5498.28    105.55 o
  12   6   0     1375.59     1251.07     61.13 o
  13   6   0       32.09        4.88     18.05 o
  14   6   0      596.78      405.12     37.13 o
  15   6   0     2313.82     2305.82     91.33 o
  16   6   0       52.72       49.89     23.81 o
  17   6   0     1220.35     1153.07     70.29 o
  18   6   0      520.79      504.83     48.14 o
   1   7   0      314.97      384.54     10.20 o
   2   7   0     6694.18     6582.86     78.36 o
   3   7   0    12657.30    12688.66     90.89 o
   4   7   0      111.85      114.69      9.22 o
   5   7   0     1679.31     1716.21     33.00 o
   6   7   0     1186.09     1169.49     31.01 o
   7   7   0    10935.02    11150.25    155.86 o
   8   7   0     1863.77     1965.40     70.30 o
   9   7   0       59.17       86.99     11.76 o
  10   7   0     1346.09     1265.55     50.91 o
  11   7   0     1153.35     1192.57     51.61 o
  12   7   0     3418.49     3260.44     99.70 o
  13   7   0      277.64      202.11     29.85 o
  14   7   0     2216.55     2215.16     89.54 o
  15   7   0      293.14      317.70     37.49 o
  16   7   0      853.17      708.20     60.64 o
  17   7   0      261.76      278.54     37.81 o
  18   7   0       12.33        8.76     20.50 o
   0   8   0      142.33      112.30     16.85 o
   1   8   0     5994.79     5362.89     83.70 o
   2   8   0     1728.46     1641.24     35.41 o
   3   8   0     5376.69     5308.03     60.94 o
   4   8   0      562.52      581.08     21.93 o
   5   8   0      220.26      227.22     13.28 o
   6   8   0     7578.20     7327.30     74.26 o
   7   8   0      122.67       92.45     10.35 o
   8   8   0     1075.22     1092.55     36.23 o
   9   8   0     2889.81     2984.42     64.83 o
  10   8   0     1817.31     1784.48     62.07 o
  11   8   0     1926.09     1983.64     67.79 o
  12   8   0     2466.25     2665.79     80.32 o
  13   8   0     1598.93     1678.10     76.55 o
  14   8   0      163.41      126.14     29.31 o
  15   8   0      117.09      114.98     24.56 o
  16   8   0      434.09      355.57     47.12 o
  17   8   0      931.57     1073.54     69.65 o
   1   9   0     1054.53      992.26     27.69 o
   2   9   0     3951.80     4047.70     63.09 o
   3   9   0     3271.79     3335.06     54.50 o
   4   9   0      366.58      349.85     17.32 o
   5   9   0     7580.59     7567.38    106.49 o
   6   9   0        9.58        4.30      8.05 o
   7   9   0     2443.00     2485.67     55.69 o
   8   9   0       14.27       29.27      8.55 o
   9   9   0     2830.31     2765.82     76.72 o
  10   9   0     6527.18     6574.63    115.19 o
  11   9   0       39.11       45.49     19.51 o
  12   9   0      523.75      428.67     35.11 o
  13   9   0        1.37      -19.10     19.10 o
  14   9   0      549.70      601.48     50.93 o
  15   9   0     1837.79     1790.71    128.17 o
  16   9   0      546.26      645.28     54.27 o
   0  10   0    14562.70    14232.56    175.64 o
   1  10   0     2125.28     2034.70     47.82 o
   2  10   0     2574.42     2588.23     50.05 o
   3  10   0       25.20       26.76      9.43 o
   4  10   0     7264.09     7119.61     98.09 o
   5  10   0     1924.04     1830.18     44.59 o
   6  10   0     3791.86     3877.89     93.98 o
   7  10   0     2465.28     2602.56     67.35 o
   8  10   0      275.52      240.76     19.85 o
   9  10   0      460.07      529.92     38.04 o
  10  10   0       17.02       41.10     18.65 o
  11  10   0    10226.54    11055.29    276.20 o
  12  10   0      195.70      217.00     26.49 o
  13  10   0      420.18      458.92     38.73 o
  14  10   0     1737.73     1753.19     74.55 o
  15  10   0     2792.22     3075.12     99.84 o
   1  11   0      113.99      108.79     13.48 o
   2  11   0     8114.94     8505.90     95.81 o
   3  11   0     4862.26     4935.94     73.24 o
   4  11   0     4226.95     4120.85     89.06 o
   5  11   0     3858.14     3921.25     87.58 o
   6  11   0     1196.74     1263.08     51.50 o
   7  11   0     5083.50     5214.15     98.54 o
   8  11   0     1639.39     1564.25     64.48 o
   9  11   0     5239.30     5336.53    132.88 o
  10  11   0     1587.56     1553.29     76.91 o
  11  11   0      175.71      143.94     30.94 o
  12  11   0      395.80      312.58     32.40 o
  13  11   0      864.49      925.72     53.30 o
  14  11   0     2590.25     2665.63    107.06 o
   0  12   0     1555.76     1670.92     67.56 o
   1  12   0     6475.67     6846.80     96.30 o
   2  12   0     1695.13     1706.70     51.52 o
   3  12   0     1371.42     1386.40     46.61 o
   4  12   0      744.50      750.42     35.82 o
   5  12   0     4062.41     4214.10     95.65 o
   6  12   0     6084.65     6284.25    117.88 o
   7  12   0        3.39      -15.14     15.57 o
   8  12   0      584.83      587.86     45.10 o
   9  12   0        1.12      -10.42     27.34 o
  10  12   0     1529.62     1489.61    136.85 o
  11  12   0     1003.89      948.19    112.64 o
  12  12   0     1638.34     1572.09    102.62 o
   1  13   0      640.90      628.56     43.93 o
   2  13   0       10.92       40.52     20.00 o
   3  13   0     1369.86     1367.81     53.66 o
   4  13   0      701.87      723.74     39.96 o
   5  13   0      595.07      684.00     39.28 o
   6  13   0      659.62      738.02     60.00 o
   7  13   0     1228.15     1214.32     95.34 o
   8  13   0      745.16      809.69    156.17 o
   9  13   0      199.82      193.19     46.05 o
  10  13   0     4939.49     4936.08    200.27 o
   0  14   0      530.12      609.32     65.09 o
   1  14   0      851.77      978.67     57.38 o
   2  14   0       95.94      139.25     23.38 o
   3  14   0       80.17       98.73     26.44 o
   4  14   0       99.22      115.86     28.99 o
   5  14   0      379.99      381.80     40.69 o
   6  14   0      683.99      767.10     58.05 o
   7  14   0      664.28      530.88     67.83 o
   8  14   0        3.12       17.20     54.97 o
   1  15   0        0.03        9.48     24.09 o
   2  15   0     2551.31     2511.01    140.29 o
   3  15   0     1150.28     1139.04     95.18 o
 -20   1   1      263.47      244.27     33.57 o
 -19   1   1      822.49      893.47     54.24 o
 -18   1   1      173.13      197.85     35.05 o
 -17   1   1       10.49       10.42     24.42 o
 -16   1   1     1637.72     1521.66     68.47 o
 -15   1   1      211.54      245.09     25.56 o
 -14   1   1       73.89       49.68     16.93 o
 -13   1   1       15.13        2.74     16.71 o
 -12   1   1     2886.74     2992.18     58.46 o
 -11   1   1       78.05       84.22     10.64 o
 -10   1   1     1251.45     1195.84     27.50 o
  -9   1   1      991.68     1030.08     24.34 o
  -8   1   1     7247.29     7649.61     95.75 o
  -7   1   1     2074.59     2238.85     41.80 o
  -6   1   1     1828.58     1782.57     39.23 o
  -5   1   1     2773.66     2890.70     74.81 o
  -4   1   1    24363.07    26002.66    252.28 o
  -3   1   1     1807.42     1878.15     29.69 o
  -2   1   1    12560.04    14059.05   1393.34 o
   2   1   1     1344.19     1659.96     25.38 o
   3   1   1     3835.67     4260.09     44.89 o
   4   1   1      915.52     1013.13     21.15 o
   5   1   1      793.80      716.28     36.92 o
   6   1   1    11839.61    11306.66    304.25 o
   7   1   1     3915.63     4229.22    126.97 o
   8   1   1      132.25      245.84     17.73 o
   9   1   1     2724.83     2611.24     74.04 o
  10   1   1       14.85        8.31      4.93 o
  11   1   1       39.28       53.23      7.39 o
  12   1   1      380.05      410.88     21.95 o
  13   1   1     2069.15     2073.33     66.08 o
  14   1   1      632.25      670.16     56.93 o
  15   1   1       83.70       58.59     18.06 o
  16   1   1     1570.15     1470.41     62.83 o
  17   1   1     2285.60     2308.68     80.92 o
  18   1   1      469.59      413.76     37.01 o
  19   1   1       10.68      -21.67     21.67 o
 -20   2   1      330.62      289.74     39.54 o
 -19   2   1      519.84      527.18     44.01 o
 -18   2   1     1454.94     1453.66     66.67 o
 -17   2   1        6.37       10.53     23.55 o
 -16   2   1      116.20       79.14     28.42 o
 -15   2   1      563.52      567.89     50.44 o
 -14   2   1     7532.80     7585.99    110.62 o
 -13   2   1      227.22      224.44     17.35 o
 -12   2   1     1003.46     1012.84     23.90 o
 -11   2   1     4018.06     4302.39     46.90 o
 -10   2   1     2801.93     2810.57     39.75 o
  -9   2   1     2264.51     2215.42     35.98 o
  -8   2   1     1755.80     1646.09     27.73 o
  -7   2   1    10510.06    10469.72    101.12 o
  -6   2   1      685.49      632.54     15.40 o
  -5   2   1      835.50      907.02     16.05 o
  -4   2   1      120.79       91.90      4.02 o
  -3   2   1    63724.43    63699.25    458.69 o
  -2   2   1    13312.10    14187.85    198.85 o
  -1   2   1     2239.97     2499.92     50.22 o
   0   2   1     8006.86     8577.72    118.61 o
   1   2   1     2122.45     2268.68     33.43 o
   2   2   1     9298.30    10055.30    128.09 o
   3   2   1     4224.71     4448.89     54.20 o
   4   2   1     9782.63    10063.35    163.79 o
   5   2   1       28.15       37.53      7.34 o
   6   2   1     1637.01     1572.48     38.66 o
   7   2   1     1820.00     1766.15     28.25 o
   8   2   1     2770.75     2659.73     72.27 o
   9   2   1      941.58      991.77     59.69 o
  10   2   1     4306.02     4227.18    107.57 o
  11   2   1     7275.92     7378.30    129.60 o
  12   2   1     1105.33     1142.86     47.85 o
  13   2   1      484.19      541.80     27.16 o
  14   2   1      438.46      444.04     34.10 o
  15   2   1     3646.01     3645.56     98.95 o
  16   2   1     1152.97     1058.56     54.16 o
  17   2   1      481.27      456.91     37.02 o
  18   2   1       12.52       10.59     28.39 o
  19   2   1      936.90      876.55     61.49 o
 -20   3   1        3.59      -22.19     22.19 o
 -19   3   1        6.60       33.97     18.58 o
 -18   3   1      203.15      210.63     28.66 o
 -17   3   1     3662.95     3892.39    103.35 o
 -16   3   1     2446.67     2430.62     85.61 o
 -15   3   1     2709.99     2753.06     72.03 o
 -14   3   1      675.49      545.23     28.53 o
 -13   3   1     2625.15     2509.41     99.41 o
 -12   3   1      183.04      159.13     11.30 o
 -11   3   1     7955.14     8284.60    153.15 o
 -10   3   1    20211.35    20116.54    218.89 o
  -9   3   1     2070.63     2111.37     38.14 o
  -8   3   1      575.78      594.34     17.56 o
  -7   3   1     1387.34     1520.73     40.34 o
  -6   3   1     8871.00     8378.62     63.31 o
  -5   3   1    18615.86    17392.94    296.83 o
  -4   3   1     6323.84     6122.69     53.36 o
  -3   3   1     3370.26     3368.17     43.91 o
  -2   3   1       59.42       82.39      6.02 o
  -1   3   1       87.14       86.27      6.27 o
   0   3   1    18354.17    18975.12    264.76 o
   1   3   1    24144.55    23722.20    136.00 o
   2   3   1    38769.21    39413.96    303.14 o
   3   3   1    14323.06    14978.73    237.40 o
   4   3   1     2508.62     2688.44     37.75 o
   5   3   1    18742.05    18366.97    157.16 o
   6   3   1    30301.68    30890.75    445.25 o
   7   3   1    21544.92    22386.45    315.00 o
   8   3   1     2509.41     2528.12     71.16 o
   9   3   1     2686.58     2810.75     70.88 o
  10   3   1     1379.21     1334.94     30.37 o
  11   3   1     4911.13     4965.80    111.89 o
  12   3   1     6165.77     6502.18    150.99 o
  13   3   1       17.29       48.73     15.20 o
  14   3   1      206.51      197.74     23.27 o
  15   3   1       76.50       64.84     17.10 o
  16   3   1      526.69      439.97     34.83 o
  17   3   1       66.45       45.20     16.93 o
  18   3   1      991.71      974.88     55.47 o
  19   3   1      907.76      825.66     59.24 o
 -20   4   1      939.33      862.56     64.80 o
 -19   4   1     1692.03     1494.14     80.77 o
 -18   4   1     1793.39     1712.14    120.62 o
 -17   4   1      106.21       93.60     23.52 o
 -16   4   1      463.50      378.93     51.67 o
 -15   4   1     1397.54     1522.27     49.85 o
 -14   4   1     5684.98     5423.15    128.20 o
 -13   4   1     8333.26     8334.69    153.44 o
 -12   4   1       38.57       27.89     17.39 o
 -11   4   1      391.23      330.36     18.11 o
 -10   4   1       58.72       60.65     10.70 o
  -9   4   1    16544.73    16606.64    152.70 o
  -8   4   1     7321.70     7042.89     72.63 o
  -7   4   1     8083.94     7479.91     66.51 o
  -6   4   1    19830.15    19572.10    104.17 o
  -5   4   1      549.94      642.88     15.14 o
  -4   4   1     7760.47     7790.87     68.51 o
  -3   4   1     3836.80     3431.78     36.86 o
  -2   4   1    88078.97    85374.21    351.09 o
  -1   4   1    11593.68    11559.68    169.39 o
   0   4   1     3550.85     3805.92     53.47 o
   1   4   1     7330.28     7389.47     43.83 o
   2   4   1    25794.39    25295.56    170.75 o
   3   4   1    26584.82    26953.01    341.53 o
   4   4   1     1595.75     1506.71     24.83 o
   5   4   1     2489.45     2445.45     40.73 o
   6   4   1      307.21      326.49     11.93 o
   7   4   1     1109.43     1066.63     39.07 o
   8   4   1     3470.31     3547.00     56.10 o
   9   4   1     6642.21     6864.96     85.93 o
  10   4   1     6041.68     6479.49    204.45 o
  11   4   1     5924.81     6203.09    130.47 o
  12   4   1        1.82      -14.61     16.57 o
  13   4   1     2088.02     2208.50     68.61 o
  14   4   1     5197.53     5334.21    155.51 o
  15   4   1     1867.98     1813.32     66.91 o
  16   4   1     2292.06     2110.48     75.22 o
  17   4   1      321.06      261.76     36.73 o
  18   4   1        1.12      -25.33     25.33 o
  19   4   1      498.37      408.90     44.23 o
 -19   5   1       64.95       40.88     23.45 o
 -18   5   1     2344.35     2464.20    101.57 o
 -17   5   1     2366.51     2242.45    124.62 o
 -16   5   1     1914.30     1901.84     77.62 o
 -15   5   1     1987.52     1776.68     79.29 o
 -14   5   1       19.45        4.88     13.73 o
 -13   5   1        6.85       -4.03     21.26 o
 -12   5   1     5647.32     5475.36    139.71 o
 -11   5   1     9512.91     9709.33    261.55 o
 -10   5   1    14820.44    15133.85    203.44 o
  -9   5   1     6472.03     6445.67     70.28 o
  -8   5   1      427.54      482.76     18.19 o
  -7   5   1    10970.11    11134.89     82.11 o
  -6   5   1    12421.84    11586.41    128.93 o
  -5   5   1    32721.02    32029.66    128.67 o
  -4   5   1     6420.10     6139.79     51.87 o
  -3   5   1     2280.00     2702.84     47.28 o
  -2   5   1     3040.03     3347.31     39.80 o
  -1   5   1     5261.54     4890.63     40.86 o
   0   5   1     7111.06     7143.25    120.08 o
   1   5   1     9385.16     9471.88     67.57 o
   2   5   1    14497.16    14283.74     91.48 o
   3   5   1     4776.79     4523.62     47.51 o
   4   5   1      561.16      524.33     15.27 o
   5   5   1      566.65      567.82     27.56 o
   6   5   1    14184.32    14647.22    462.43 o
   7   5   1    11977.55    11968.39    407.77 o
   8   5   1     2024.16     2089.52     48.07 o
   9   5   1     2336.97     2367.63     43.56 o
  10   5   1        3.64       -1.16     14.75 o
  11   5   1     8588.90     8630.74    334.23 o
  12   5   1     4379.12     4532.36     94.71 o
  13   5   1     4634.17     4737.99    134.55 o
  14   5   1     2679.72     2941.24     82.67 o
  15   5   1      519.92      482.91     42.74 o
  16   5   1      819.23      745.03     53.63 o
  17   5   1     2757.71     2763.91    105.36 o
  18   5   1     3388.99     3304.89    126.88 o
 -19   6   1     2446.36     2319.15    102.20 o
 -18   6   1     1188.62     1084.51     69.35 o
 -17   6   1      136.04       89.80     24.98 o
 -16   6   1     2051.03     1966.62     87.62 o
 -15   6   1     1962.83     1915.49     83.82 o
 -14   6   1     9696.00     9787.10    180.29 o
 -13   6   1     4244.83     4079.38    112.97 o
 -12   6   1       15.28       -7.21     20.61 o
 -11   6   1      298.30      278.52     30.10 o
 -10   6   1     1717.67     1728.95     44.06 o
  -9   6   1     8528.10     8588.96    121.00 o
  -8   6   1     2314.08     2345.88     39.85 o
  -7   6   1      543.20      510.98     22.04 o
  -6   6   1    13716.31    13726.85     88.43 o
  -5   6   1      417.88      446.61     16.04 o
  -4   6   1      439.36      401.43     14.75 o
  -3   6   1     3241.69     3383.77     43.60 o
  -2   6   1    21554.44    20384.97    137.80 o
  -1   6   1    16067.27    15308.31    108.17 o
   0   6   1     4281.54     4459.95     36.89 o
   1   6   1     9087.91     9648.46     75.81 o
   2   6   1    10522.23    11089.99    102.10 o
   3   6   1    16993.88    16319.04    176.51 o
   4   6   1     3399.18     3246.80     49.55 o
   5   6   1    14692.98    14318.60    156.42 o
   6   6   1     6240.27     6518.11    135.93 o
   7   6   1      949.42      972.28     33.10 o
   8   6   1     1141.01     1236.59     37.75 o
   9   6   1     8813.72     9243.25    230.48 o
  10   6   1    10869.27    11361.91    239.26 o
  11   6   1     2714.41     2926.10     78.98 o
  12   6   1     1283.97     1227.42     60.40 o
  13   6   1      479.71      560.64     44.03 o
  14   6   1     2042.46     2042.72     83.52 o
  15   6   1     6147.19     6112.65    170.64 o
  16   6   1     2518.77     2408.46    104.22 o
  17   6   1      843.38      842.73     75.68 o
  18   6   1      199.51      127.11     27.79 o
 -18   7   1      900.66      844.21     62.10 o
 -17   7   1     1941.97     1867.04     88.94 o
 -16   7   1      282.04      291.19     37.00 o
 -15   7   1     1769.53     1754.61     97.86 o
 -14   7   1     5186.07     5127.81    134.37 o
 -13   7   1     3685.30     3719.93    111.37 o
 -12   7   1     1721.65     1768.94     75.85 o
 -11   7   1     2807.98     2824.86     77.25 o
 -10   7   1    16659.96    17192.48    266.24 o
  -9   7   1     2701.58     2826.84     59.69 o
  -8   7   1      309.56      390.51     21.14 o
  -7   7   1       23.93       28.80      7.82 o
  -6   7   1    19891.16    19807.51    141.74 o
  -5   7   1    20435.17    20877.54    112.84 o
  -4   7   1     3190.93     2949.88     44.95 o
  -3   7   1     1318.14     1199.94     27.42 o
  -2   7   1     1018.37      967.86     25.28 o
  -1   7   1     6153.62     6031.60     53.09 o
   0   7   1     8763.98     8684.84     58.92 o
   1   7   1    13568.23    13583.90     93.12 o
   2   7   1     7914.96     7685.12     73.78 o
   3   7   1      224.13      171.92     11.86 o
   4   7   1      151.98      134.57     12.91 o
   5   7   1     7303.30     7307.25    101.47 o
   6   7   1     3863.64     3648.92     59.75 o
   7   7   1    22130.70    22400.39    162.15 o
   8   7   1     2347.65     2312.01     58.36 o
   9   7   1     1485.12     1342.15     50.77 o
  10   7   1      139.75      123.45     20.03 o
  11   7   1     1505.01     1506.84     58.47 o
  12   7   1     7579.78     7692.04    148.95 o
  13   7   1      465.64      487.68     41.36 o
  14   7   1     2133.53     2252.88     89.54 o
  15   7   1      303.83      229.77     51.37 o
  16   7   1     2888.18     2911.99    107.52 o
  17   7   1      259.09      224.13     40.34 o
 -17   8   1      122.80      129.61     30.71 o
 -16   8   1      308.41      283.49     38.42 o
 -15   8   1     1170.07     1150.78     67.11 o
 -14   8   1     3327.06     3391.39    127.23 o
 -13   8   1     2688.56     2788.16     98.70 o
 -12   8   1     1047.85     1065.43     52.35 o
 -11   8   1     1782.09     1747.04     62.89 o
 -10   8   1     1922.83     2077.98     65.65 o
  -9   8   1     2714.83     2857.83     67.74 o
  -8   8   1     1896.03     1975.35     47.94 o
  -7   8   1    10146.29    10005.70    150.54 o
  -6   8   1     6320.01     6313.18     67.44 o
  -5   8   1       97.75       70.38      8.90 o
  -4   8   1     6530.20     6727.13     84.71 o
  -3   8   1     5731.94     5160.01     72.22 o
  -2   8   1    15910.65    15647.10    116.93 o
  -1   8   1     9321.25     8958.82     67.33 o
   0   8   1       11.95        5.76      5.50 o
   1   8   1     1722.65     1560.18     33.17 o
   2   8   1     8058.06     8386.90     79.16 o
   3   8   1    14895.71    14994.43    206.32 o
   4   8   1     4670.25     4795.73     90.10 o
   5   8   1      334.12      415.23     20.66 o
   6   8   1      770.82      734.24     32.51 o
   7   8   1     3060.81     3227.63    108.13 o
   8   8   1     5727.06     5949.97    133.91 o
   9   8   1      610.72      584.59     35.90 o
  10   8   1     5432.22     5412.11    109.62 o
  11   8   1     1253.07     1099.37     51.94 o
  12   8   1      867.15      906.05     47.57 o
  13   8   1        3.89      -22.46     22.46 o
  14   8   1      947.44      829.14     56.53 o
  15   8   1     2735.40     2709.91    103.04 o
  16   8   1      748.82      603.09     50.95 o
 -16   9   1     1276.13     1106.76     70.52 o
 -15   9   1      445.14      376.35     41.57 o
 -14   9   1       94.39       48.64     18.63 o
 -13   9   1      263.45      219.18     27.62 o
 -12   9   1     2540.52     2545.56     81.75 o
 -11   9   1      513.80      501.64     32.43 o
 -10   9   1     2545.72     2527.06     67.96 o
  -9   9   1      473.89      516.09     27.17 o
  -8   9   1     1356.82     1280.22     37.10 o
  -7   9   1       59.79       78.00     10.30 o
  -6   9   1      167.77      172.85     13.55 o
  -5   9   1     8346.36     8596.09    102.78 o
  -4   9   1      571.80      512.41     20.66 o
  -3   9   1      703.34      643.40     22.78 o
  -2   9   1     4111.76     3880.14     57.30 o
  -1   9   1     6766.82     6928.24     67.35 o
   0   9   1       61.47       36.94      7.74 o
   1   9   1      356.47      382.35     17.98 o
   2   9   1    17467.86    17495.63    172.89 o
   3   9   1      132.21       78.27      9.77 o
   4   9   1     1738.13     1699.31     41.46 o
   5   9   1     1153.36     1215.42     36.07 o
   6   9   1     9123.40     8950.77    134.85 o
   7   9   1     4123.91     4016.42     81.30 o
   8   9   1      854.42      856.43     39.07 o
   9   9   1     1784.51     1880.98     65.02 o
  10   9   1      529.09      488.91     35.22 o
  11   9   1     2164.05     2212.70    111.10 o
  12   9   1      522.30      463.02     36.08 o
  13   9   1     1659.94     1583.47     67.23 o
  14   9   1      165.45      113.77     27.10 o
  15   9   1       89.22       52.12     19.50 o
 -15  10   1        0.76       13.97     16.21 o
 -14  10   1     2362.33     2185.10     82.24 o
 -13  10   1      196.00      227.01     28.17 o
 -12  10   1      242.91      270.95     30.22 o
 -11  10   1     1331.57     1367.36     60.19 o
 -10  10   1      261.74      249.12     23.39 o
  -9  10   1     2083.61     2057.83     60.83 o
  -8  10   1      136.36      104.94     13.06 o
  -7  10   1     2131.64     2329.90     49.78 o
  -6  10   1      277.35      255.93     16.24 o
  -5  10   1     1201.14     1142.55     32.95 o
  -4  10   1      529.31      526.83     22.27 o
  -3  10   1       18.31        4.85     11.16 o
  -2  10   1      786.03      786.07     27.65 o
  -1  10   1     1194.56     1213.24     36.72 o
   0  10   1      502.94      491.50     36.28 o
   1  10   1      296.11      315.80     20.30 o
   2  10   1        1.15       -9.42      9.42 o
   3  10   1     1541.17     1563.90     39.57 o
   4  10   1      203.09      207.48     18.07 o
   5  10   1      154.52      130.59     15.07 o
   6  10   1     2528.93     2468.20     64.83 o
   7  10   1       68.97       56.88     12.24 o
   8  10   1      961.17      969.25     43.15 o
   9  10   1      569.08      580.52     39.86 o
  10  10   1     1676.26     1664.83     58.75 o
  11  10   1     1864.99     1817.37     63.20 o
  12  10   1       18.27       29.71     13.73 o
  13  10   1        4.01       29.73     33.82 o
  14  10   1        0.63       16.61     23.58 o
 -14  11   1       30.28       28.11     17.92 o
 -13  11   1     1986.45     2052.93     79.21 o
 -12  11   1      665.95      621.26     42.11 o
 -11  11   1        6.66       13.24     16.75 o
 -10  11   1     1431.35     1344.20     71.27 o
  -9  11   1     1534.55     1623.37     76.01 o
  -8  11   1       36.00       37.57     14.67 o
  -7  11   1      421.59      457.67     25.58 o
  -6  11   1     1761.66     1738.18     52.72 o
  -5  11   1      540.94      550.78     26.56 o
  -4  11   1       41.84       17.29     13.17 o
  -3  11   1      998.43     1087.79     39.48 o
  -2  11   1       15.73        4.34      9.94 o
  -1  11   1      184.91      156.00     15.80 o
   0  11   1       60.79       40.20     10.01 o
   1  11   1       25.66        9.16      9.07 o
   2  11   1        3.95        3.89      9.75 o
   3  11   1      426.27      491.69     27.76 o
   4  11   1      583.92      607.86     36.15 o
   5  11   1      120.63      113.08     17.77 o
   6  11   1     1524.85     1544.23     60.51 o
   7  11   1     2097.65     2194.11     65.79 o
   8  11   1      110.03       67.87     16.56 o
   9  11   1      220.15      298.10     38.99 o
  10  11   1     1199.50     1241.06     70.97 o
  11  11   1     1077.47     1239.38     72.22 o
  12  11   1      450.41      469.33     46.68 o
  13  11   1      802.79      869.08     62.72 o
 -12  12   1       72.03       75.78     22.96 o
 -11  12   1      189.62      201.31     40.45 o
 -10  12   1       56.44       56.91     36.99 o
  -9  12   1      186.72      213.31     34.09 o
  -8  12   1       22.59       13.62     25.64 o
  -7  12   1        6.81       13.85     22.22 o
  -6  12   1      910.05     1038.86     56.64 o
  -5  12   1      564.46      600.93     36.95 o
  -4  12   1      145.27      218.05     22.51 o
  -3  12   1     1887.59     1806.83     47.41 o
  -2  12   1     1830.33     1938.70     48.75 o
  -1  12   1        7.13        7.86     10.78 o
   0  12   1     1466.30     1578.17     64.93 o
   1  12   1     1377.59     1360.82     46.26 o
   2  12   1      182.66      127.66     14.95 o
   3  12   1     1758.10     1778.89     59.27 o
   4  12   1      695.86      839.12     42.74 o
   5  12   1      154.29      114.51     21.64 o
   6  12   1       91.77       78.92     15.91 o
   7  12   1     3245.87     3236.88    117.48 o
   8  12   1      331.00      553.58     55.19 o
   9  12   1      347.19      499.13     58.88 o
  10  12   1      290.96      344.87     68.62 o
  11  12   1      637.50      668.50     94.92 o
  12  12   1      911.60      921.29     81.76 o
 -10  13   1       31.71        5.44     29.24 o
  -9  13   1      275.46      212.84     40.10 o
  -8  13   1        5.55       25.13     31.19 o
  -7  13   1      222.07      171.83     27.59 o
  -6  13   1      222.95      247.59     35.97 o
  -5  13   1       71.22       11.77     18.19 o
  -4  13   1      568.64      634.38     41.92 o
  -3  13   1       60.68       49.37     17.21 o
  -2  13   1      730.16      692.63     39.90 o
  -1  13   1     1173.37     1112.92     57.83 o
   0  13   1        4.87       16.26     22.30 o
   1  13   1     2632.22     2638.42     73.72 o
   2  13   1       57.18       69.17     15.51 o
   3  13   1      410.06      422.42     31.85 o
   4  13   1      538.03      587.69     37.46 o
   5  13   1     1929.71     2088.81     68.51 o
   6  13   1       31.64       42.20     17.85 o
   7  13   1       10.91       37.01     26.99 o
   8  13   1     1794.20     1808.07    117.64 o
   9  13   1      164.04      134.05     55.98 o
  10  13   1      250.80      205.15     53.55 o
  -8  14   1     1795.06     1928.58    124.80 o
  -7  14   1      348.22      274.66     47.36 o
  -6  14   1      170.76      168.52     40.13 o
  -5  14   1     1043.86     1253.30     98.41 o
  -4  14   1     1071.03     1005.55     85.95 o
  -3  14   1     1093.99     1176.69     93.14 o
  -2  14   1      888.18      865.46     65.65 o
  -1  14   1     1450.88     1493.97     70.21 o
   0  14   1      645.42      569.69     44.14 o
   1  14   1     1149.79     1187.54     63.13 o
   2  14   1      597.26      587.44     37.62 o
   3  14   1      299.69      339.03     33.35 o
   4  14   1      960.05      982.25     49.30 o
   5  14   1      626.24      564.18     42.47 o
   6  14   1      200.95      246.09     34.89 o
   7  14   1       54.47       45.94     16.54 o
  -3  15   1       57.20      115.81     37.65 o
  -2  15   1      115.10      109.17     35.40 o
  -1  15   1        0.29       13.07     31.58 o
   0  15   1     1798.32     1754.30    114.25 o
   1  15   1      953.57     1031.51     61.43 o
   2  15   1       44.36       27.99     15.05 o
 -21   0   2     3126.38     3105.18    147.00 o
 -20   0   2     6020.12     6134.09    199.64 o
 -19   0   2       99.63      110.13     33.52 o
 -18   0   2        3.67       -6.99     55.22 o
 -17   0   2     5833.88     5760.55    173.55 o
 -16   0   2    14366.76    14012.80    406.42 o
 -15   0   2    10947.50    10893.80    373.50 o
 -14   0   2     4285.39     4770.88    123.86 o
 -13   0   2       38.31        2.89     20.25 o
 -12   0   2     5371.35     5584.17    147.44 o
 -11   0   2    39598.47    40092.07    411.55 o
 -10   0   2    12500.32    11955.88    167.83 o
  -9   0   2    13345.50    13946.84    311.05 o
  -8   0   2    12330.89    12168.39    231.35 o
  -7   0   2       83.28       70.49      9.90 o
  -6   0   2    64520.70    62600.94    546.01 o
  -5   0   2    22744.91    21966.81    209.38 o
  -4   0   2    21090.29    20324.59    108.59 o
  -3   0   2    17664.41    18749.29    276.33 o
  -2   0   2    21247.49    21124.95    816.75 o
   0   0   2     4648.69     2962.22     59.79 o
   1   0   2    50723.06    52790.41   1038.32 o
   2   0   2      517.88      596.13      8.94 o
   3   0   2      447.91      527.07     12.21 o
   4   0   2     9193.98     9076.92    165.52 o
   5   0   2     2923.98     2639.87     38.49 o
   6   0   2    11400.23    11508.95    141.43 o
   7   0   2        7.74       20.13      4.78 o
   8   0   2    31373.51    30961.18    414.54 o
   9   0   2    15487.97    15716.74    114.85 o
  10   0   2     1365.69     1201.23     39.92 o
  11   0   2        5.40       10.39     35.58 o
  12   0   2    20835.86    20746.25    596.13 o
  13   0   2     5279.36     5016.96    203.13 o
  14   0   2     3807.37     3562.75    129.76 o
  15   0   2       45.28       50.94     20.93 o
  16   0   2        4.68      -20.92     27.92 o
  17   0   2      875.25      750.79     68.93 o
  18   0   2      769.64      676.77     66.17 o
  19   0   2      790.73      775.73     72.54 o
 -21   1   2      105.94       69.29     24.45 o
 -20   1   2     2642.95     2691.58     93.65 o
 -19   1   2     5644.73     5802.42    132.08 o
 -18   1   2      706.23      589.39     53.35 o
 -17   1   2     1202.68     1124.76     55.40 o
 -16   1   2      680.11      569.06     39.06 o
 -15   1   2     3107.00     3116.70    106.73 o
 -14   1   2     4344.40     4408.19     68.30 o
 -13   1   2     1832.02     1829.03     39.69 o
 -12   1   2    29598.58    30438.72    358.37 o
 -11   1   2     1941.28     1869.01     37.44 o
 -10   1   2     2406.60     2607.29     41.96 o
  -9   1   2      258.04      280.27     14.33 o
  -8   1   2    24076.54    23220.04    147.54 o
  -7   1   2    47846.48    45660.03    341.84 o
  -6   1   2      672.42      484.24     14.51 o
  -5   1   2     7609.53     7470.35     59.44 o
  -4   1   2    22234.95    23333.20    135.80 o
  -3   1   2    78036.13    79571.66    791.57 o
  -2   1   2    14275.05    14787.38    122.75 o
  -1   1   2      979.05     1021.45     21.72 o
   0   1   2    77190.47    75974.72   1117.63 o
   1   1   2    16777.03    17924.60    255.47 o
   2   1   2     3743.88     3851.27     40.46 o
   3   1   2    45490.13    46469.30    531.41 o
   4   1   2    43972.39    44026.37    273.86 o
   5   1   2    28452.09    28248.46    274.50 o
   6   1   2        3.13       23.00     13.08 o
   7   1   2     2331.58     2264.60     49.75 o
   8   1   2      118.62      130.44     14.63 o
   9   1   2    17121.90    15283.64    806.23 o
  10   1   2    11065.72    10079.76    264.13 o
  11   1   2      420.68      469.38     42.11 o
  12   1   2     4357.75     4622.70    147.76 o
  13   1   2     2654.23     2688.80     90.81 o
  14   1   2     6114.57     6267.68    171.68 o
  15   1   2      787.39      802.46     46.37 o
  16   1   2     1652.67     1692.16     68.19 o
  17   1   2    11339.06    11462.58    224.20 o
  18   1   2      110.28       64.61     19.18 o
  19   1   2       87.06       15.12     22.86 o
 -20   2   2     1688.21     1582.20     83.65 o
 -19   2   2      310.24      255.34     31.14 o
 -18   2   2     1666.92     1630.86     68.59 o
 -17   2   2        0.82       11.36     15.82 o
 -16   2   2     5324.74     5318.08    115.77 o
 -15   2   2     3712.28     3789.20     81.86 o
 -14   2   2     1340.11     1380.06     36.69 o
 -13   2   2     1289.16     1383.27     39.42 o
 -12   2   2       29.40       29.45      8.47 o
 -11   2   2    18658.81    18611.87    145.57 o
 -10   2   2       50.78       64.72      7.29 o
  -9   2   2     2095.14     2096.54     31.82 o
  -8   2   2    22953.47    22526.38    182.83 o
  -7   2   2     2207.66     2129.61     31.60 o
  -6   2   2     2776.50     3033.38     41.19 o
  -5   2   2     4988.40     5212.18     64.05 o
  -4   2   2    98557.59    94833.97    981.40 o
  -3   2   2    43163.67    44148.19    482.32 o
  -2   2   2    12443.38    12937.27    113.93 o
  -1   2   2    16252.55    16473.57    190.60 o
   0   2   2    47224.71    46719.05    663.28 o
   1   2   2    28810.94    30781.24    426.23 o
   2   2   2    24201.11    26417.98    422.88 o
   3   2   2    18959.14    20448.67    402.50 o
   4   2   2      194.04      148.16     10.43 o
   5   2   2      267.38      290.22     20.33 o
   6   2   2    15280.52    15103.24    258.84 o
   7   2   2     7650.70     7975.10    202.15 o
   8   2   2    16049.30    15942.12    204.56 o
   9   2   2    14222.66    13659.65    162.31 o
  10   2   2        8.08       25.75     18.20 o
  11   2   2     6639.68     7033.64    148.32 o
  12   2   2      207.20      217.63     22.67 o
  13   2   2    17851.37    18098.35    233.73 o
  14   2   2     5224.62     5207.98    109.64 o
  15   2   2      530.57      472.11     36.87 o
  16   2   2     1365.16     1427.01     63.29 o
  17   2   2      629.81      506.74     40.12 o
  18   2   2     8708.63     8595.06    195.55 o
  19   2   2       47.91       11.54     17.93 o
 -20   3   2      887.92      873.80     63.07 o
 -19   3   2     2569.12     2570.55     88.63 o
 -18   3   2       39.52       28.01     15.19 o
 -17   3   2      414.50      352.35     32.97 o
 -16   3   2     2168.86     2070.88     58.79 o
 -15   3   2       91.82       86.73     14.63 o
 -14   3   2     3198.58     3198.63     79.41 o
 -13   3   2     3487.86     3510.88     51.64 o
 -12   3   2     9762.63     9990.16    112.47 o
 -11   3   2     2780.58     2623.95     42.45 o
 -10   3   2     6846.75     6765.71     87.53 o
  -9   3   2      513.30      510.13     17.89 o
  -8   3   2     8370.09     8159.37     97.95 o
  -7   3   2    19254.07    17594.59    142.59 o
  -6   3   2      514.38      558.78     15.37 o
  -5   3   2     5385.61     5575.59     94.19 o
  -4   3   2     2507.43     2527.62     26.67 o
  -3   3   2     6384.21     6367.58     71.80 o
  -2   3   2    20522.01    21361.41    464.06 o
  -1   3   2     4507.54     4765.52     71.50 o
   0   3   2    39710.02    40439.64    715.33 o
   1   3   2     5796.58     5959.86    131.71 o
   2   3   2      935.92      866.42     13.32 o
   3   3   2     3441.24     3784.82     36.08 o
   4   3   2     6857.73     6547.84     84.97 o
   5   3   2    61332.65    60414.30   1176.20 o
   6   3   2      346.19      260.04     30.93 o
   7   3   2     2736.33     2857.53     52.69 o
   8   3   2      670.30      670.78     31.12 o
   9   3   2    17832.24    18242.23    216.08 o
  10   3   2     3854.11     3972.43     94.08 o
  11   3   2     1061.36     1202.11     48.00 o
  12   3   2     4639.32     4900.97     98.90 o
  13   3   2      171.26      133.87     20.49 o
  14   3   2     1751.49     1691.67     63.16 o
  15   3   2     1148.35     1165.57     55.20 o
  16   3   2      247.19      243.50     27.87 o
  17   3   2     2403.10     2419.72     84.26 o
  18   3   2       98.09       40.95     20.37 o
  19   3   2      633.54      570.02     74.78 o
 -20   4   2     3271.66     3154.00    127.37 o
 -19   4   2     1070.28     1040.04     68.01 o
 -18   4   2       58.99       36.14     20.25 o
 -17   4   2       51.20       21.80     14.05 o
 -16   4   2     2881.01     2759.95     68.89 o
 -15   4   2     1085.45     1039.85     54.63 o
 -14   4   2       72.50       63.38     16.59 o
 -13   4   2     1589.95     1534.22     59.17 o
 -12   4   2     2710.22     2735.52     45.36 o
 -11   4   2     2834.71     2874.95     45.14 o
 -10   4   2       33.64       40.53      6.87 o
  -9   4   2     5683.61     5610.66     80.49 o
  -8   4   2     2854.58     2606.26     38.69 o
  -7   4   2        2.74       12.63      5.01 o
  -6   4   2     3959.56     3906.43     44.34 o
  -5   4   2     4491.37     4714.79     38.33 o
  -4   4   2    21110.05    20405.53    128.41 o
  -3   4   2     9804.55     9319.46     89.36 o
  -2   4   2      853.99      955.86     15.63 o
  -1   4   2     9269.11     9592.72    105.52 o
   0   4   2     3965.67     4155.31     52.29 o
   1   4   2    19957.67    19986.60    153.65 o
   2   4   2     6192.60     6276.89    111.00 o
   3   4   2     2416.59     2416.81     39.17 o
   4   4   2     5812.52     6442.77    112.11 o
   5   4   2     3131.05     3249.21     72.14 o
   6   4   2     9455.44     8931.02     69.51 o
   7   4   2     6496.60     6299.59    249.53 o
   8   4   2     1479.84     1575.74     43.25 o
   9   4   2     6121.00     6584.73    161.61 o
  10   4   2     3412.63     3512.71    129.44 o
  11   4   2     1514.52     1591.90     55.20 o
  12   4   2      297.92      357.35     29.22 o
  13   4   2     5177.38     5158.43    134.66 o
  14   4   2       21.97       32.98     15.36 o
  15   4   2       26.23       -2.60     15.12 o
  16   4   2     2281.24     2244.08     83.05 o
  17   4   2      439.99      418.85     41.77 o
  18   4   2      773.06      635.76     52.93 o
 -19   5   2     1101.37      991.08     67.41 o
 -18   5   2      394.71      352.31     40.30 o
 -17   5   2     1031.44      964.68     62.05 o
 -16   5   2      881.93      823.86     44.58 o
 -15   5   2     3720.14     3498.20    109.57 o
 -14   5   2      565.98      597.47     36.36 o
 -13   5   2        2.77       13.58     11.75 o
 -12   5   2     3828.95     3838.10     77.75 o
 -11   5   2      172.69      182.60     15.49 o
 -10   5   2     3535.26     3607.37     59.58 o
  -9   5   2        3.62       -6.67      7.00 o
  -8   5   2     1465.29     1473.20     31.72 o
  -7   5   2     5067.05     4580.08     52.29 o
  -6   5   2     2354.39     2431.52     38.02 o
  -5   5   2       45.00       39.23      6.18 o
  -4   5   2       85.63      133.32      7.06 o
  -3   5   2    12587.66    12416.34     62.61 o
  -2   5   2      100.38       99.28      6.13 o
  -1   5   2     3950.05     3978.89     38.84 o
   0   5   2     3209.89     3118.03     34.92 o
   1   5   2        0.67       11.50      3.46 o
   2   5   2     8903.78     9323.73    116.43 o
   3   5   2     1579.03     1642.50     23.74 o
   4   5   2     1456.92     1475.94     24.42 o
   5   5   2     6479.58     6476.83     85.78 o
   6   5   2     1062.40     1037.39     24.03 o
   7   5   2     2570.99     2708.85     78.61 o
   8   5   2     3768.73     4263.90     77.67 o
   9   5   2     3019.34     3076.26    101.83 o
  10   5   2     1406.49     1434.96     46.44 o
  11   5   2     1054.48     1153.74     59.88 o
  12   5   2      471.27      438.50     42.59 o
  13   5   2       37.53        9.81     16.58 o
  14   5   2     3916.14     3846.92    112.97 o
  15   5   2      955.97     1056.57     98.36 o
  16   5   2      253.39      288.11     36.35 o
  17   5   2     1255.05     1041.26     66.28 o
  18   5   2      103.08      139.97     44.24 o
 -19   6   2       86.04       88.14     24.11 o
 -18   6   2      848.80      704.97     56.00 o
 -17   6   2     1869.61     1797.46     67.78 o
 -16   6   2        2.70       -2.46     21.21 o
 -15   6   2      165.54      124.50     24.06 o
 -14   6   2      888.47      963.24     58.60 o
 -13   6   2        9.57       15.52     22.46 o
 -12   6   2     2220.29     2378.67     63.48 o
 -11   6   2     1311.93     1262.22     40.26 o
 -10   6   2     1035.67     1033.61     30.05 o
  -9   6   2     1307.32     1323.98     33.79 o
  -8   6   2     7743.96     7509.10     82.18 o
  -7   6   2     1049.80     1008.38     23.41 o
  -6   6   2     1887.73     1833.83     24.94 o
  -5   6   2     9480.56     9178.59     82.62 o
  -4   6   2      146.21      108.13      7.72 o
  -3   6   2      256.59      306.36     10.50 o
  -2   6   2     5473.02     5380.75     74.52 o
  -1   6   2     5863.00     5735.51     80.22 o
   0   6   2     6366.86     6759.85     76.35 o
   1   6   2     4125.91     4110.05     50.33 o
   2   6   2     1017.78      873.63     18.63 o
   3   6   2       11.08       15.70      4.70 o
   4   6   2     2123.75     2102.86     38.97 o
   5   6   2     1954.64     2094.22     61.05 o
   6   6   2       69.91      120.79     11.19 o
   7   6   2      329.73      411.69     45.44 o
   8   6   2       25.32       38.40     10.46 o
   9   6   2       88.11      149.73     15.92 o
  10   6   2       38.38       27.04     12.35 o
  11   6   2       48.89       69.26     16.90 o
  12   6   2        3.23        8.06     16.99 o
  13   6   2      690.90      597.45     45.89 o
  14   6   2       51.23       43.91     17.62 o
  15   6   2      849.17      855.60     57.82 o
  16   6   2       54.87       49.27     21.33 o
  17   6   2      451.41      449.84     45.37 o
 -18   7   2     2682.08     2740.08    109.88 o
 -17   7   2        1.39      -21.78     21.78 o
 -16   7   2      211.82      256.43     36.42 o
 -15   7   2     1100.49     1165.50     67.51 o
 -14   7   2     2551.01     2469.42     92.55 o
 -13   7   2     3264.81     3372.92    104.43 o
 -12   7   2      591.45      524.43     41.40 o
 -11   7   2     2182.76     2190.70     55.17 o
 -10   7   2       82.91       74.81     15.83 o
  -9   7   2    10605.56    10718.69    166.08 o
  -8   7   2     2689.68     2681.74     52.12 o
  -7   7   2      408.63      388.32     16.59 o
  -6   7   2      489.78      389.97     16.50 o
  -5   7   2     2113.53     2063.45     35.21 o
  -4   7   2     2950.69     2839.00     42.22 o
  -3   7   2      414.50      403.56     16.55 o
  -2   7   2     1604.07     1571.61     27.37 o
  -1   7   2      140.33       91.24      8.41 o
   0   7   2     1209.49     1322.03     26.41 o
   1   7   2     2141.04     2316.83     29.89 o
   2   7   2     1284.17     1190.10     27.31 o
   3   7   2     2577.98     2277.64     71.25 o
   4   7   2     6936.38     6024.19    361.42 o
   5   7   2     1622.13     1663.63     47.02 o
   6   7   2     1596.49     1754.43     42.97 o
   7   7   2      545.31      502.84     31.35 o
   8   7   2     5357.00     5619.48    124.51 o
   9   7   2      393.41      382.37     29.84 o
  10   7   2     1680.46     1720.71     70.68 o
  11   7   2     1891.02     1914.47     66.60 o
  12   7   2      224.15      163.50     30.71 o
  13   7   2      113.05       34.55     18.80 o
  14   7   2      703.54      658.36     50.03 o
  15   7   2     1090.98     1246.14     69.75 o
  16   7   2       16.75       16.85     22.23 o
  17   7   2      165.76      133.76     32.57 o
 -18   8   2      225.44      161.73     29.47 o
 -17   8   2      742.43      704.68     56.38 o
 -16   8   2       30.74       19.98     19.85 o
 -15   8   2     2012.18     1976.21     86.04 o
 -14   8   2      319.31      303.68     36.12 o
 -13   8   2      618.46      591.99     40.47 o
 -12   8   2       15.15       13.82     12.73 o
 -11   8   2      106.44       99.42     12.22 o
 -10   8   2      370.74      386.11     22.73 o
  -9   8   2     7071.24     7245.08    148.80 o
  -8   8   2      117.74      142.69     13.85 o
  -7   8   2      605.09      619.35     21.80 o
  -6   8   2     1017.66      961.46     28.44 o
  -5   8   2    11477.39    11461.65    162.56 o
  -4   8   2     4881.31     4829.57     58.94 o
  -3   8   2      203.36      185.47     12.77 o
  -2   8   2    14445.28    14037.86    183.69 o
  -1   8   2      211.02      163.70     15.24 o
   0   8   2    20234.98    20814.52    223.13 o
   1   8   2      251.87      247.73     12.03 o
   2   8   2     5102.29     5052.07     59.52 o
   3   8   2     6384.55     6559.94    114.96 o
   4   8   2     3746.23     3802.94     81.16 o
   5   8   2     1924.73     1877.78     57.33 o
   6   8   2        1.56       14.05     12.69 o
   7   8   2    10823.45    11377.67    189.32 o
   8   8   2      626.63      631.80     37.12 o
   9   8   2       55.53       37.77     16.89 o
  10   8   2     3165.54     3073.25     85.06 o
  11   8   2      865.53      959.40     49.47 o
  12   8   2     1555.64     1573.68     64.11 o
  13   8   2      514.98      484.08     43.91 o
  14   8   2     2579.27     2586.45     98.18 o
  15   8   2        4.84       -5.52     24.57 o
  16   8   2      177.78      135.20     26.11 o
 -17   9   2      255.97      261.42     32.19 o
 -16   9   2      169.51      124.68     22.63 o
 -15   9   2      307.75      342.95     33.70 o
 -14   9   2     1569.92     1588.35     67.65 o
 -13   9   2     2594.63     2684.05     84.87 o
 -12   9   2      658.90      619.61     40.41 o
 -11   9   2      802.64      783.52     43.70 o
 -10   9   2     2405.52     2411.59     67.03 o
  -9   9   2     1882.79     1956.10     50.29 o
  -8   9   2     7193.95     7221.60    142.16 o
  -7   9   2      269.57      292.56     17.15 o
  -6   9   2     4889.97     4882.56     64.86 o
  -5   9   2       78.94       32.84     12.77 o
  -4   9   2      385.55      343.11     17.46 o
  -3   9   2      776.67      768.52     26.09 o
  -2   9   2      540.99      439.37     19.30 o
  -1   9   2    14565.78    14191.63    126.43 o
   0   9   2      446.05      414.10     17.18 o
   1   9   2     3233.72     3309.67     49.15 o
   2   9   2     2771.51     2821.41     44.97 o
   3   9   2     6184.49     6237.03     92.84 o
   4   9   2     6581.56     6508.45    113.52 o
   5   9   2     3895.59     4097.42     78.60 o
   6   9   2     5539.24     5833.03    125.61 o
   7   9   2       22.81       42.77     10.83 o
   8   9   2     1044.93      983.51     47.11 o
   9   9   2     2061.38     2119.90     70.56 o
  10   9   2     2152.09     2495.65     78.27 o
  11   9   2     3129.99     3327.19     92.97 o
  12   9   2      726.98      876.58     49.22 o
  13   9   2        0.63       -5.82     16.17 o
  14   9   2      174.95      170.26     36.30 o
  15   9   2     1823.00     2020.57    116.00 o
 -16  10   2     1108.58     1188.49     63.94 o
 -15  10   2      232.25      188.07     26.93 o
 -14  10   2     3997.10     3980.18    108.38 o
 -13  10   2     2045.52     2159.19     78.30 o
 -12  10   2     1518.25     1541.39     65.62 o
 -11  10   2       50.99       30.14     15.99 o
 -10  10   2     5787.06     6065.18    184.99 o
  -9  10   2     4265.94     4447.30    111.11 o
  -8  10   2       49.08       61.26     11.39 o
  -7  10   2     1644.12     1708.36     41.16 o
  -6  10   2     2441.46     2224.45     46.05 o
  -5  10   2     6124.27     6342.23     76.71 o
  -4  10   2     1481.31     1537.52     37.36 o
  -3  10   2     9182.68     9155.39    105.47 o
  -2  10   2      630.93      630.60     28.04 o
  -1  10   2     2437.90     2468.52     48.16 o
   0  10   2     3183.28     3307.93     55.80 o
   1  10   2     4948.94     5134.55     68.63 o
   2  10   2     1631.10     1704.16     46.89 o
   3  10   2     1610.48     1618.93     46.54 o
   4  10   2       11.42        6.12      9.99 o
   5  10   2      974.21     1058.23     42.10 o
   6  10   2      188.45      177.92     19.42 o
   7  10   2     4555.37     4613.93     91.54 o
   8  10   2     6386.86     6584.91    111.88 o
   9  10   2       15.43       19.22     12.98 o
  10  10   2      149.68      140.89     26.09 o
  11  10   2       35.43       25.94     20.27 o
  12  10   2     6477.42     6769.14    198.52 o
  13  10   2      417.20      452.87     45.45 o
  14  10   2     1237.48     1334.73    111.80 o
 -14  11   2     1808.93     1823.11     76.11 o
 -13  11   2     3708.16     3738.98    105.21 o
 -12  11   2     2320.07     2265.76     80.18 o
 -11  11   2      909.54      923.71     60.63 o
 -10  11   2      302.62      243.40     41.19 o
  -9  11   2     3520.04     3634.98     87.92 o
  -8  11   2     6118.69     6476.28    114.57 o
  -7  11   2     1724.66     1746.08     51.41 o
  -6  11   2     3316.74     3302.42     72.65 o
  -5  11   2      464.32      455.24     24.02 o
  -4  11   2     2031.41     2179.67     51.08 o
  -3  11   2       96.10       89.52     12.10 o
  -2  11   2     3134.07     3097.12     57.66 o
  -1  11   2    11119.03    11364.92    125.84 o
   0  11   2      239.03      225.93     21.23 o
   1  11   2       19.95       27.08      9.83 o
   2  11   2      459.00      457.03     25.89 o
   3  11   2     9678.80     9840.89    134.25 o
   4  11   2     1423.76     1386.77     61.41 o
   5  11   2      924.49      919.62     58.29 o
   6  11   2     6790.95     6909.60    129.13 o
   7  11   2      118.76       73.24     28.13 o
   8  11   2     4479.10     4650.20    124.84 o
   9  11   2      115.71      131.98     23.75 o
  10  11   2     1307.87     1385.33     75.29 o
  11  11   2     1992.19     2104.18     98.37 o
  12  11   2        6.71      -12.53     16.80 o
  13  11   2      400.76      355.85     40.02 o
 -13  12   2       45.26       20.73     19.07 o
 -12  12   2      271.22      252.56     34.29 o
 -11  12   2     1419.10     1391.66     82.43 o
 -10  12   2     2418.88     2533.30    109.65 o
  -9  12   2     2060.59     2019.94     96.27 o
  -8  12   2     1194.58     1138.12     57.53 o
  -7  12   2     1119.09     1116.99     66.07 o
  -6  12   2      133.85       77.56     17.17 o
  -5  12   2     3297.57     3356.03     80.05 o
  -4  12   2     5940.09     6199.35    120.80 o
  -3  12   2      967.67      950.43     34.43 o
  -2  12   2      704.30      663.50     35.46 o
  -1  12   2      388.86      386.31     27.53 o
   0  12   2     6242.48     6206.35    108.33 o
   1  12   2      322.22      277.05     23.99 o
   2  12   2     2621.71     2689.36     72.75 o
   3  12   2     4073.47     4063.28     97.35 o
   4  12   2     1670.24     1580.22     57.64 o
   5  12   2       73.60      103.11     21.73 o
   6  12   2        8.59       24.21     17.82 o
   7  12   2     6339.67     6558.62    157.46 o
   8  12   2     1463.52     1432.60     75.15 o
   9  12   2       30.64       24.65     26.66 o
  10  12   2     1108.42     1136.31     88.20 o
  11  12   2      956.50     1158.69    125.08 o
 -11  13   2      583.69      573.39     56.16 o
 -10  13   2       37.69       13.39     46.43 o
  -9  13   2     1485.13     1362.19     82.03 o
  -8  13   2      233.04      229.04     36.09 o
  -7  13   2      943.87      736.21     73.67 o
  -6  13   2     2480.69     2510.64    106.84 o
  -5  13   2        1.51        9.38     18.26 o
  -4  13   2       69.25       59.41     17.33 o
  -3  13   2       78.49       67.00     22.95 o
  -2  13   2     2873.10     2994.64     78.56 o
  -1  13   2     2257.83     2451.44     71.51 o
   0  13   2     1852.18     1908.98     63.41 o
   1  13   2      715.80      779.78     41.45 o
   2  13   2       25.45       13.66     12.53 o
   3  13   2      903.07     1023.13     49.00 o
   4  13   2     3891.15     3942.80     94.37 o
   5  13   2     1984.54     2097.68     69.90 o
   6  13   2      810.28      760.58     43.03 o
   7  13   2      368.79      407.74     44.04 o
   8  13   2      697.32      640.25     67.84 o
   9  13   2     1069.82      947.18    113.54 o
  -8  14   2      352.33      368.50     59.07 o
  -7  14   2      680.03      577.55     80.15 o
  -6  14   2      183.34      185.04     72.53 o
  -5  14   2     3020.71     3188.36    124.32 o
  -4  14   2      125.23       82.37     53.76 o
  -3  14   2      352.66      289.18     38.34 o
  -2  14   2     1766.63     1845.76     92.34 o
  -1  14   2      340.13      318.53     49.00 o
   0  14   2      603.69      523.31     36.10 o
   1  14   2      105.53       61.87     28.64 o
   2  14   2     4027.68     4098.93     98.16 o
   3  14   2      496.56      457.35     37.15 o
   4  14   2        7.64      -13.88     14.84 o
   5  14   2        9.23        3.76     13.26 o
   6  14   2      152.29      117.88     30.36 o
  -3  15   2      208.65      151.67     37.32 o
  -2  15   2      209.74      168.21     77.59 o
  -1  15   2      539.64      578.97     67.92 o
   0  15   2       11.49      -20.01     21.07 o
   1  15   2        3.61        7.80     24.59 o
 -21   1   3       69.80       36.34     20.37 o
 -20   1   3      170.71      193.78     27.32 o
 -19   1   3      109.10      104.39     25.27 o
 -18   1   3      213.78      141.05     21.12 o
 -17   1   3        6.94      -15.58     15.58 o
 -16   1   3      944.57      964.21     39.20 o
 -15   1   3        1.06        6.06      8.54 o
 -14   1   3     1476.81     1410.32     36.81 o
 -13   1   3      194.15      228.18     15.16 o
 -12   1   3     1467.08     1485.50     35.01 o
 -11   1   3      116.78      112.07     10.29 o
 -10   1   3     1136.14     1136.61     28.30 o
  -9   1   3      108.48       78.39      8.66 o
  -8   1   3    18893.92    19609.75    210.01 o
  -7   1   3        0.49        4.80      6.36 o
  -6   1   3      350.47      351.15     11.56 o
  -5   1   3       20.21       20.39      4.06 o
  -4   1   3     4143.11     4296.92     45.67 o
  -3   1   3     8661.70     8794.70    103.66 o
  -2   1   3    22958.57    23584.46    217.95 o
  -1   1   3    23032.20    23175.76    202.15 o
   0   1   3     2664.82     2983.65     28.61 o
   1   1   3     9328.41     9878.08     90.67 o
   2   1   3      339.33      404.38      6.52 o
   3   1   3    18244.31    18866.68    195.91 o
   4   1   3     3281.17     3172.48     38.81 o
   5   1   3     1641.28     1754.48     85.84 o
   6   1   3      352.98      444.53     12.24 o
   7   1   3     5994.27     5511.06    193.10 o
   8   1   3     4876.09     4901.39    101.36 o
   9   1   3     1980.80     1954.37     51.88 o
  10   1   3     1993.09     1907.98     56.36 o
  11   1   3     1923.06     1878.35     59.89 o
  12   1   3     1821.69     1703.83     60.05 o
  13   1   3     1431.76     1479.37     59.28 o
  14   1   3     2315.14     2424.09     77.87 o
  15   1   3      776.59      794.95     46.78 o
  16   1   3     1241.86     1167.11     58.52 o
  17   1   3      104.72       80.02     22.20 o
  18   1   3      487.45      484.13     41.56 o
 -21   2   3       24.63      -17.05     23.66 o
 -20   2   3      527.15      532.03     42.43 o
 -19   2   3      132.78       91.09     20.27 o
 -18   2   3     2129.72     2161.82     77.81 o
 -17   2   3     1536.57     1553.20     63.89 o
 -16   2   3     1409.26     1279.24     45.74 o
 -15   2   3      110.10       76.53     13.13 o
 -14   2   3      518.85      495.56     19.80 o
 -13   2   3     4817.05     4883.26     61.24 o
 -12   2   3      241.29      279.82     13.91 o
 -11   2   3        8.86       -0.78      5.59 o
 -10   2   3     1712.73     1678.98     30.55 o
  -9   2   3      451.49      419.93     15.16 o
  -8   2   3      244.90      199.20     11.27 o
  -7   2   3     2202.11     2289.90     31.04 o
  -6   2   3     5543.15     5299.43     98.80 o
  -5   2   3     5104.98     4993.32     53.19 o
  -4   2   3    22536.10    21582.87     96.07 o
  -3   2   3       76.64       63.41      4.26 o
  -2   2   3     7444.20     7585.97     61.79 o
  -1   2   3       13.45       35.52      5.84 o
   0   2   3    37684.38    38430.92    653.42 o
   1   2   3     3025.78     3201.74     46.37 o
   2   2   3      388.41      468.45     10.07 o
   3   2   3     4722.69     4771.79    135.31 o
   4   2   3     6090.32     6239.51    111.93 o
   5   2   3    10590.00    10572.20    266.77 o
   6   2   3      194.82      164.30     13.73 o
   7   2   3     6953.46     7515.96     90.41 o
   8   2   3       16.14        3.74     13.81 o
   9   2   3    10344.82    10615.60    184.75 o
  10   2   3      452.98      462.70     28.23 o
  11   2   3     2175.57     2179.35     64.36 o
  12   2   3       99.70       84.88     28.18 o
  13   2   3        1.44       25.47     26.50 o
  14   2   3       18.19        6.39     16.42 o
  15   2   3      207.16      226.70     26.91 o
  16   2   3      740.86      696.63     46.31 o
  17   2   3      144.17      165.71     24.46 o
  18   2   3      772.84      880.17     55.38 o
 -20   3   3     2222.06     2302.38    110.84 o
 -19   3   3      140.99      100.08     19.14 o
 -18   3   3      443.46      367.06     33.52 o
 -17   3   3       76.05       37.12     12.40 o
 -16   3   3     5595.81     5608.98    104.85 o
 -15   3   3     2589.82     2467.54     61.85 o
 -14   3   3     4641.81     4704.44    105.13 o
 -13   3   3     9823.11     9647.83    144.90 o
 -12   3   3     2522.41     2624.58     41.67 o
 -11   3   3     6863.09     6817.85     75.26 o
 -10   3   3     7214.75     6794.24     67.62 o
  -9   3   3    32288.90    31109.33    253.85 o
  -8   3   3      681.36      610.03     19.03 o
  -7   3   3      202.55      179.72     15.93 o
  -6   3   3        3.58       21.27      4.34 o
  -5   3   3    41375.02    39882.14    163.88 o
  -4   3   3    17206.64    16802.05     96.40 o
  -3   3   3     1537.27     1840.22     33.43 o
  -2   3   3    17042.61    17122.46    265.05 o
  -1   3   3     1110.99     1021.89     27.03 o
   0   3   3     1590.27     1481.49     37.00 o
   1   3   3     9947.31    10469.35    144.91 o
   2   3   3     4243.21     4336.04     77.06 o
   3   3   3      657.12      588.55     11.37 o
   4   3   3      143.46      214.73      8.55 o
   5   3   3      176.54      236.64     13.68 o
   6   3   3      904.09      756.34     25.35 o
   7   3   3      589.96      548.06     26.94 o
   8   3   3       17.88       31.08     10.69 o
   9   3   3     4815.81     4923.26     89.00 o
  10   3   3      255.01      344.14     26.59 o
  11   3   3     1448.57     1544.13     55.28 o
  12   3   3       66.68       61.18     26.69 o
  13   3   3     2204.21     2254.99     99.64 o
  14   3   3     2989.62     3186.18     88.82 o
  15   3   3     1770.11     1806.68     88.21 o
  16   3   3     1563.64     1434.40     75.38 o
  17   3   3      185.38      187.09     27.19 o
  18   3   3      342.25      301.50     33.79 o
 -20   4   3       67.83       22.41     23.81 o
 -19   4   3     3329.90     3190.67    115.94 o
 -18   4   3     5057.93     4974.64    139.27 o
 -17   4   3     3099.85     3220.21     76.91 o
 -16   4   3     1094.35     1087.50     43.28 o
 -15   4   3       42.48       23.60     12.19 o
 -14   4   3     3302.17     3610.24    100.40 o
 -13   4   3     8856.37     9036.52    184.44 o
 -12   4   3     7649.10     7659.15     99.22 o
 -11   4   3     2184.55     2211.29     49.35 o
 -10   4   3       65.66       46.19      7.05 o
  -9   4   3     2461.23     2737.31     42.21 o
  -8   4   3     8616.34     8418.81     92.29 o
  -7   4   3    26256.07    26511.33    185.09 o
  -6   4   3    16550.76    15927.52    144.07 o
  -5   4   3     6898.91     6270.43     56.63 o
  -4   4   3      359.64      416.21     13.29 o
  -3   4   3    11994.84    11932.21    146.88 o
  -2   4   3    10637.74    10360.28    164.94 o
  -1   4   3    31228.26    31307.26    412.61 o
   0   4   3     3161.74     2849.84     35.61 o
   1   4   3       66.35       73.41      8.57 o
   2   4   3     1111.00     1106.69     25.97 o
   3   4   3      815.85      678.03     49.52 o
   4   4   3     8669.01     9153.67     96.23 o
   5   4   3     6797.71     6973.33     72.84 o
   6   4   3    11962.56    12222.95    204.96 o
   7   4   3     4720.48     4720.47     68.84 o
   8   4   3       25.48       34.18     11.56 o
   9   4   3     1193.75     1262.96     41.46 o
  10   4   3     6641.80     6888.15    136.83 o
  11   4   3     3445.86     3475.34    119.24 o
  12   4   3     6546.33     6695.77    177.12 o
  13   4   3      499.46      507.74     37.05 o
  14   4   3        3.05      -17.91     18.82 o
  15   4   3     1438.00     1311.80     59.40 o
  16   4   3     1107.29     1059.32     65.31 o
  17   4   3      972.83     1076.44     68.88 o
  18   4   3      768.91      718.08     57.77 o
 -20   5   3       89.90       92.34     41.68 o
 -19   5   3      286.71      240.07     34.27 o
 -18   5   3     1415.22     1291.61     73.36 o
 -17   5   3     2982.74     2921.32     83.21 o
 -16   5   3     2760.33     2626.17     76.77 o
 -15   5   3      384.63      403.39     26.44 o
 -14   5   3    12269.29    12112.37    207.70 o
 -13   5   3      232.86      238.78     18.55 o
 -12   5   3      445.35      451.71     19.83 o
 -11   5   3      120.92      129.38     12.53 o
 -10   5   3    10968.79    10414.92    152.79 o
  -9   5   3     5020.61     4764.09     65.48 o
  -8   5   3     1115.87      997.60     28.04 o
  -7   5   3     4491.47     4415.02     56.06 o
  -6   5   3       37.74       23.71      5.68 o
  -5   5   3     2195.02     2239.83     32.03 o
  -4   5   3      185.32      107.28      7.73 o
  -3   5   3    31952.27    31582.70    285.98 o
  -2   5   3     7760.10     7643.43    131.94 o
  -1   5   3    18066.38    17789.15    127.49 o
   0   5   3      393.60      402.59     14.44 o
   1   5   3    16672.28    16364.60    248.81 o
   2   5   3    22686.97    22539.95    207.65 o
   3   5   3    46987.85    48472.58    387.44 o
   4   5   3    28372.33    29439.75    402.38 o
   5   5   3    10998.85    11676.47    118.23 o
   6   5   3     4849.79     5116.82     67.92 o
   7   5   3     6880.16     7041.56     87.92 o
   8   5   3    30220.25    32087.10    211.49 o
   9   5   3     1391.08     1561.49     46.68 o
  10   5   3     1265.88     1455.50     47.91 o
  11   5   3      451.02      484.56     58.08 o
  12   5   3     5724.38     5925.76    132.38 o
  13   5   3     2193.46     2489.71     75.86 o
  14   5   3     1385.71     1568.38     74.29 o
  15   5   3     6250.51     6388.16    152.67 o
  16   5   3        1.05       -3.80     24.52 o
  17   5   3      380.47      344.81     41.73 o
 -19   6   3     1044.64      926.93     65.22 o
 -18   6   3     1477.13     1455.75     62.51 o
 -17   6   3     2027.74     2088.96     73.14 o
 -16   6   3     1366.19     1491.62     60.72 o
 -15   6   3      505.77      459.23     42.02 o
 -14   6   3      553.11      474.51     41.85 o
 -13   6   3      986.37     1010.70     42.62 o
 -12   6   3     6807.22     6697.15    166.13 o
 -11   6   3     4957.83     4821.08    116.98 o
 -10   6   3     9552.51     9492.50    108.38 o
  -9   6   3     2953.06     2885.82     52.08 o
  -8   6   3     5370.42     5496.54     72.61 o
  -7   6   3     7043.11     7122.81     74.10 o
  -6   6   3    19529.24    19109.55    136.25 o
  -5   6   3    42838.37    42247.75    256.32 o
  -4   6   3       20.74       28.48      4.60 o
  -3   6   3      445.52      419.82     13.39 o
  -2   6   3    17539.28    18118.09    149.50 o
  -1   6   3    31069.56    30231.94    247.98 o
   0   6   3     7956.96     8029.31    118.84 o
   1   6   3     1253.27     1301.19     25.25 o
   2   6   3     2160.09     2178.63     47.19 o
   3   6   3      733.97      726.78     19.79 o
   4   6   3    10398.81    11002.54    131.78 o
   5   6   3     7768.68     8366.89     84.14 o
   6   6   3    11109.26    11408.71    162.07 o
   7   6   3     8562.86     8793.63    146.48 o
   8   6   3      921.74      935.36     34.68 o
   9   6   3     2668.35     2739.07     78.51 o
  10   6   3     7147.73     7527.29    214.89 o
  11   6   3    10481.30    11007.00    157.06 o
  12   6   3     6781.89     7107.47    201.60 o
  13   6   3      331.56      321.92     34.51 o
  14   6   3      644.58      604.10     48.89 o
  15   6   3      667.26      633.04     50.85 o
  16   6   3     4147.20     4263.84    130.68 o
  17   6   3     2942.41     3148.26    115.78 o
 -19   7   3      423.06      378.58     44.17 o
 -18   7   3       65.93       50.36     19.03 o
 -17   7   3      458.88      422.67     35.34 o
 -16   7   3     5670.67     5515.19    144.97 o
 -15   7   3     4280.73     4154.17    140.60 o
 -14   7   3     2461.97     2344.44     89.56 o
 -13   7   3     4545.14     4397.43    103.08 o
 -12   7   3     3262.01     3146.42     69.34 o
 -11   7   3     5989.80     5904.40    122.56 o
 -10   7   3     5372.15     5265.12     76.05 o
  -9   7   3    17622.15    17645.25    205.29 o
  -8   7   3      212.36      208.91     14.51 o
  -7   7   3     1402.77     1457.52     30.64 o
  -6   7   3      139.50      123.08      6.27 o
  -5   7   3     6704.15     6328.95     73.72 o
  -4   7   3     8012.24     7656.56    103.26 o
  -3   7   3      185.02      168.66     11.69 o
  -2   7   3    26657.54    26575.79    217.11 o
  -1   7   3        4.03       21.22      6.14 o
   0   7   3     2495.13     2343.33     33.14 o
   1   7   3     1291.81     1148.05     27.99 o
   2   7   3    14653.93    14651.57    153.68 o
   3   7   3    14144.04    14639.72    160.67 o
   4   7   3      427.94      464.24     22.81 o
   5   7   3      487.49      514.84     20.71 o
   6   7   3     3333.91     3409.69     54.37 o
   7   7   3     5794.18     5941.75    131.77 o
   8   7   3     3666.74     3865.44     87.51 o
   9   7   3     3213.30     3497.58     86.74 o
  10   7   3      161.41      162.39     20.87 o
  11   7   3       50.96       46.42     15.21 o
  12   7   3      341.03      366.68     33.22 o
  13   7   3     2918.60     3020.28    101.96 o
  14   7   3      439.75      524.45     46.16 o
  15   7   3     1475.33     1415.61     75.12 o
  16   7   3     2112.85     2086.54     93.60 o
 -18   8   3     2319.09     2448.83     77.65 o
 -17   8   3     4107.03     3857.60    111.58 o
 -16   8   3      860.87      844.74     55.38 o
 -15   8   3        0.73        1.39     19.59 o
 -14   8   3      925.78      923.58     50.62 o
 -13   8   3     7022.69     6956.02    153.64 o
 -12   8   3     2352.80     2123.30     71.20 o
 -11   8   3     1491.06     1471.82     56.71 o
 -10   8   3     1636.95     1626.34     44.51 o
  -9   8   3     4477.20     4433.46    108.17 o
  -8   8   3     3938.45     3855.82     69.15 o
  -7   8   3     6481.84     6636.31    107.79 o
  -6   8   3     7612.48     7606.98    121.55 o
  -5   8   3      734.73      690.54     23.18 o
  -4   8   3      237.95      241.98     14.56 o
  -3   8   3     4564.74     4524.59     49.08 o
  -2   8   3     5198.26     5383.52     86.25 o
  -1   8   3     5453.62     5739.08    143.78 o
   0   8   3     2445.47     2224.30     34.71 o
   1   8   3        2.96        8.49      6.37 o
   2   8   3      456.94      447.76     17.90 o
   3   8   3      600.71      647.22     27.57 o
   4   8   3     4041.43     3959.19     80.77 o
   5   8   3     3321.34     3397.58    118.47 o
   6   8   3      121.47      138.40     24.87 o
   7   8   3     3177.17     3456.20     74.24 o
   8   8   3      755.71      796.67     42.01 o
   9   8   3     1043.14     1125.34     51.74 o
  10   8   3      393.62      344.52     30.59 o
  11   8   3     2372.47     2441.15     78.94 o
  12   8   3     2254.85     2457.60    115.72 o
  13   8   3       34.33       14.62     18.86 o
  14   8   3      310.54      203.01     38.19 o
  15   8   3        6.47        2.93     28.55 o
 -17   9   3      617.22      496.30     40.84 o
 -16   9   3      239.20      183.59     26.76 o
 -15   9   3      183.94      191.35     25.37 o
 -14   9   3     1881.90     1845.38     72.56 o
 -13   9   3      288.87      209.53     25.42 o
 -12   9   3      137.82      147.58     23.78 o
 -11   9   3      159.28      132.97     21.64 o
 -10   9   3      632.89      768.17     49.41 o
  -9   9   3     3553.54     3591.37     94.54 o
  -8   9   3     3997.42     3833.57     55.08 o
  -7   9   3       93.70       76.08     10.16 o
  -6   9   3      575.70      553.97     22.32 o
  -5   9   3      154.19      167.52     12.98 o
  -4   9   3    13041.73    12664.02    161.26 o
  -3   9   3     1350.80     1326.99     34.50 o
  -2   9   3     1116.54     1264.70     37.42 o
  -1   9   3     3259.97     3308.36     52.10 o
   0   9   3     3357.16     3342.51     48.25 o
   1   9   3      962.54      950.45     24.70 o
   2   9   3      164.96      170.46     13.93 o
   3   9   3    11996.77    12275.60    146.87 o
   4   9   3     1321.70     1315.91     44.65 o
   5   9   3     3117.66     3353.50     72.09 o
   6   9   3     1393.50     1549.36     56.74 o
   7   9   3     4058.47     4250.29     96.29 o
   8   9   3     3328.53     3375.94    120.41 o
   9   9   3        6.09        9.31     14.83 o
  10   9   3     1438.95     1518.09     74.56 o
  11   9   3       15.59       14.90     27.21 o
  12   9   3     1615.29     1672.25     82.58 o
  13   9   3      144.82       56.00     19.56 o
  14   9   3     1008.80      905.52     79.86 o
 -16  10   3       23.28       47.49     16.70 o
 -15  10   3       76.43       74.37     21.83 o
 -14  10   3      202.66      182.06     25.23 o
 -13  10   3      643.95      549.97     41.29 o
 -12  10   3       65.64       56.33     16.28 o
 -11  10   3        1.49       10.99     13.66 o
 -10  10   3      958.98     1002.64     42.07 o
  -9  10   3       72.25       32.84     16.70 o
  -8  10   3      211.79      223.62     19.97 o
  -7  10   3       43.35       26.59     12.36 o
  -6  10   3     1362.29     1364.57     36.16 o
  -5  10   3     2946.42     3017.89     65.72 o
  -4  10   3        2.51       21.61      9.09 o
  -3  10   3      274.81      265.45     18.68 o
  -2  10   3      114.91       65.20      9.90 o
  -1  10   3     2365.67     2454.96     47.66 o
   0  10   3     3911.35     3846.76     63.26 o
   1  10   3     1486.77     1469.63     40.13 o
   2  10   3      343.53      323.93     21.42 o
   3  10   3      203.56      196.40     21.27 o
   4  10   3      982.26     1018.37     47.96 o
   5  10   3     3886.22     3938.77     99.23 o
   6  10   3     1507.48     1443.52     59.08 o
   7  10   3      178.76      145.76     22.29 o
   8  10   3      375.58      435.90     51.85 o
   9  10   3      393.53      425.92    152.93 o
  10  10   3      302.68      359.65     53.49 o
  11  10   3      954.79      848.78     59.85 o
  12  10   3      829.13      879.62     62.40 o
  13  10   3        0.95      -22.21     22.21 o
 -14  11   3      403.69      436.49     38.33 o
 -13  11   3      126.16      143.88     26.08 o
 -12  11   3     1805.57     1762.28     76.68 o
 -11  11   3      377.30      326.39     34.96 o
 -10  11   3        4.62        4.37     14.57 o
  -9  11   3      830.96      866.52     44.29 o
  -8  11   3      157.52      151.29     16.57 o
  -7  11   3       20.33       15.41     12.65 o
  -6  11   3      343.74      305.72     24.88 o
  -5  11   3      895.91      954.18     38.22 o
  -4  11   3      652.26      724.84     30.11 o
  -3  11   3      160.77      155.01     15.28 o
  -2  11   3       21.39        6.93     10.98 o
  -1  11   3        9.40       -9.48     12.57 o
   0  11   3      725.05      748.61     33.43 o
   1  11   3       23.51       41.28     14.90 o
   2  11   3        0.80       -8.37     13.03 o
   3  11   3      396.54      353.26     27.26 o
   4  11   3        9.51       22.69     13.92 o
   5  11   3       29.83       45.77     18.32 o
   6  11   3      135.16      109.10     22.28 o
   7  11   3      304.15      245.76     27.17 o
   8  11   3      931.52      909.37     85.52 o
   9  11   3        5.87       -1.58     17.47 o
  10  11   3       45.38       65.13     22.06 o
  11  11   3      217.34      184.00     35.57 o
  12  11   3      119.66      147.20     81.84 o
 -13  12   3       65.65       23.50     21.39 o
 -12  12   3      162.11      106.81     24.68 o
 -11  12   3       93.15       43.54     44.72 o
 -10  12   3        6.72        4.55     24.01 o
  -9  12   3       27.07      -16.79     22.00 o
  -8  12   3     1172.78     1172.67     59.33 o
  -7  12   3       40.54       71.41     22.31 o
  -6  12   3     1401.75     1501.05     55.12 o
  -5  12   3       97.02       74.63     15.52 o
  -4  12   3     1209.28     1094.21     47.02 o
  -3  12   3      756.06      627.96     35.71 o
  -2  12   3     1922.26     2028.08     56.48 o
  -1  12   3      492.38      483.19     31.33 o
   0  12   3      170.12      142.94     22.13 o
   1  12   3     2726.58     2537.75     70.91 o
   2  12   3       89.18       91.46     20.09 o
   3  12   3        2.88       -7.14     14.54 o
   4  12   3      656.98      711.29     40.26 o
   5  12   3     2986.43     2923.26     92.64 o
   6  12   3      382.75      376.66     43.54 o
   7  12   3      188.40      157.12     28.85 o
   8  12   3      445.95      391.63     45.62 o
   9  12   3      491.35      925.26    288.36 o
  10  12   3      663.60      766.01     74.04 o
 -11  13   3      237.00      151.38     31.33 o
 -10  13   3      139.91      162.29     31.68 o
  -9  13   3      190.66      177.08     34.11 o
  -8  13   3     1288.24     1191.67     62.64 o
  -7  13   3       90.62       54.02     19.09 o
  -6  13   3       17.65       -0.48     24.41 o
  -5  13   3       87.71       46.26     16.28 o
  -4  13   3      176.79      142.53     20.16 o
  -3  13   3      776.22      710.13     45.10 o
  -2  13   3      361.22      347.45     37.68 o
  -1  13   3        4.01       23.97     15.91 o
   0  13   3      167.01      165.42     20.94 o
   1  13   3       44.10       67.71     25.72 o
   2  13   3     1947.07     2134.30     68.73 o
   3  13   3      410.19      433.72     32.71 o
   4  13   3      191.87      199.01     23.59 o
   5  13   3      221.08      210.24     27.00 o
   6  13   3     1414.93     1576.25     75.99 o
   7  13   3        1.85       10.89     14.90 o
   8  13   3       37.25       86.17     42.40 o
  -8  14   3       65.13       52.68     30.59 o
  -7  14   3     1843.53     1685.64     93.66 o
  -6  14   3      703.29      596.30     58.78 o
  -5  14   3       14.65        0.98     20.45 o
  -4  14   3      234.57      138.64     34.26 o
  -3  14   3      402.12      446.90     49.05 o
  -2  14   3     1218.91     1106.83     76.52 o
  -1  14   3      118.71       60.95     22.42 o
   0  14   3       94.92      143.89     27.00 o
   1  14   3       94.44       69.03     21.06 o
   2  14   3      345.38      362.11     31.45 o
   3  14   3        0.60      -13.14     13.14 o
   4  14   3       46.89      183.32     31.60 o
   5  14   3     1072.59     1082.86     53.00 o
   6  14   3       12.54       13.10     24.73 o
  -2  15   3       62.19        3.20     19.03 o
  -1  15   3       15.63       18.59     31.02 o
   0  15   3      366.78      371.49     56.69 o
 -21   0   4     1569.44     1522.54    102.30 o
 -20   0   4     3299.19     3213.32    143.67 o
 -19   0   4     3830.94     3950.73    152.76 o
 -18   0   4        0.47      -18.18     21.70 o
 -17   0   4      606.42      646.10     58.03 o
 -16   0   4      653.65      773.20     43.22 o
 -15   0   4     9958.55     9611.53    203.13 o
 -14   0   4     4647.86     4712.84     96.43 o
 -13   0   4      171.03      147.79     18.02 o
 -12   0   4     1725.60     1648.46     53.07 o
 -11   0   4     1562.38     1661.58     50.85 o
 -10   0   4    11216.35    10613.67    147.92 o
  -9   0   4     3722.27     3590.41     68.55 o
  -8   0   4    15598.89    15017.27    133.76 o
  -7   0   4    26516.29    25435.43    190.45 o
  -6   0   4      916.58      911.77     39.55 o
  -5   0   4    25230.94    24540.51    227.94 o
  -4   0   4     5511.71     5010.09     69.00 o
  -3   0   4    48979.52    48576.44    522.91 o
  -2   0   4    28885.14    29931.92    376.61 o
  -1   0   4       52.46       77.17      5.22 o
   0   0   4     4853.29     5352.80    148.04 o
   1   0   4    12354.13    13283.30    160.53 o
   2   0   4      782.07      630.30     13.04 o
   3   0   4     7119.25     7040.83     51.64 o
   4   0   4     2899.44     3078.13     33.33 o
   5   0   4    23218.50    24117.80    229.56 o
   6   0   4     1352.29     1401.71     29.44 o
   7   0   4     6326.25     6298.60     68.16 o
   8   0   4      411.62      454.54     36.13 o
   9   0   4     4346.20     4372.96    113.31 o
  10   0   4    10999.66    10995.37    191.06 o
  11   0   4       40.76       43.26     22.97 o
  12   0   4     3863.79     4098.46    165.43 o
  13   0   4       21.89       46.31     44.22 o
  14   0   4     6594.51     6528.40    238.97 o
  15   0   4     2120.18     2176.86    185.29 o
  16   0   4     1470.04     1546.51    137.29 o
  17   0   4     3747.98     3716.84    153.37 o
  18   0   4      441.02      349.06     65.30 o
 -21   1   4        1.26      -16.68     23.38 o
 -20   1   4     1515.73     1444.11     68.68 o
 -19   1   4      704.42      650.94     45.55 o
 -18   1   4     4899.42     4896.06    115.87 o
 -17   1   4     2765.43     2655.08     70.91 o
 -16   1   4     8359.16     8495.36    174.43 o
 -15   1   4     7128.00     7116.81    124.34 o
 -14   1   4     6840.68     6862.94    134.79 o
 -13   1   4     2867.98     2727.86     50.08 o
 -12   1   4     8722.00     8581.32     91.00 o
 -11   1   4    38441.24    37248.91    299.46 o
 -10   1   4      615.90      610.59     21.33 o
  -9   1   4      615.08      501.15     18.50 o
  -8   1   4     3525.95     3737.28     76.21 o
  -7   1   4    17770.26    16705.48    181.37 o
  -6   1   4    13185.05    12410.39    108.09 o
  -5   1   4     3621.40     3673.10     31.37 o
  -4   1   4    13976.50    14390.71    119.16 o
  -3   1   4     4923.00     5035.80     43.96 o
  -2   1   4     7211.86     7080.09     78.32 o
  -1   1   4    11061.18    10860.31     99.66 o
   0   1   4    60001.11    60144.13    922.54 o
   1   1   4    10710.79    10342.42     92.67 o
   2   1   4    22700.96    23959.96    257.06 o
   3   1   4       60.64      152.19      5.19 o
   4   1   4     3609.00     3558.19     30.00 o
   5   1   4    11427.30    11576.91     95.36 o
   6   1   4    35560.75    35338.59    351.05 o
   7   1   4     4511.43     4438.86    135.32 o
   8   1   4      844.51      793.95     40.92 o
   9   1   4      762.01      764.12     35.17 o
  10   1   4     3500.04     3373.40     76.00 o
  11   1   4     9855.71     9685.85    134.88 o
  12   1   4     1730.50     1804.86     62.74 o
  13   1   4     6109.65     6080.76    119.19 o
  14   1   4     1058.36     1043.87     81.14 o
  15   1   4     3760.94     3739.56    101.66 o
  16   1   4       66.49       20.58     19.80 o
  17   1   4     2202.58     2074.44     81.32 o
  18   1   4     3265.23     3179.77    103.55 o
 -21   2   4      829.40      720.78     49.40 o
 -20   2   4     1050.75     1054.56     58.48 o
 -19   2   4     1830.86     2029.64     77.21 o
 -18   2   4     1526.08     1488.01     64.38 o
 -17   2   4      897.89      875.31     39.17 o
 -16   2   4      703.56      669.07     32.98 o
 -15   2   4     2404.06     2498.59     45.70 o
 -14   2   4     7571.80     7816.99    197.94 o
 -13   2   4       92.59       69.58      9.96 o
 -12   2   4     9835.83     9860.88    145.25 o
 -11   2   4     2775.58     2673.29     41.42 o
 -10   2   4    14328.55    14179.77    131.68 o
  -9   2   4    15150.85    15899.57    128.28 o
  -8   2   4     7067.40     6781.37     57.83 o
  -7   2   4    46520.73    44017.27    281.59 o
  -6   2   4     2505.92     2433.61     28.56 o
  -5   2   4    16549.36    16826.42     91.37 o
  -4   2   4     4050.13     4177.82     40.11 o
  -3   2   4    37251.40    35566.56    344.66 o
  -2   2   4    37623.71    36393.80    130.56 o
  -1   2   4     3115.35     3090.34     29.85 o
   0   2   4     1355.00     1260.10     21.13 o
   1   2   4     5824.43     5991.26    103.08 o
   2   2   4    20993.23    20774.44    343.87 o
   3   2   4     8210.02     8469.97    108.45 o
   4   2   4    16168.58    16191.72    130.75 o
   5   2   4    25751.80    26485.49    328.54 o
   6   2   4      413.93      317.87     17.54 o
   7   2   4    11576.68    11868.20    115.43 o
   8   2   4     7517.08     7539.53    118.77 o
   9   2   4    18355.58    18187.52    229.48 o
  10   2   4     5945.63     5769.82     99.38 o
  11   2   4      561.77      524.29     33.59 o
  12   2   4     4385.44     4388.48     96.53 o
  13   2   4      880.21      818.05     45.38 o
  14   2   4     5519.47     5473.96    119.64 o
  15   2   4     3453.27     3601.37    100.03 o
  16   2   4       22.99       32.54     25.68 o
  17   2   4      117.89      117.31     25.73 o
  18   2   4      165.87      183.59     38.44 o
 -21   3   4      141.05       72.78     42.47 o
 -20   3   4      136.70       92.91     20.19 o
 -19   3   4     1173.02     1129.34     58.48 o
 -18   3   4     2230.14     2046.00     75.21 o
 -17   3   4      642.29      609.46     33.80 o
 -16   3   4     1516.53     1449.41     49.51 o
 -15   3   4      380.17      371.78     21.03 o
 -14   3   4      668.12      699.92     23.97 o
 -13   3   4      710.62      651.28     22.40 o
 -12   3   4      586.36      537.66     19.85 o
 -11   3   4     8445.21     8050.69     81.83 o
 -10   3   4     2487.00     2335.23     41.92 o
  -9   3   4       39.82       66.05      7.80 o
  -8   3   4     3968.78     3790.13     54.15 o
  -7   3   4     1599.28     1646.33     24.58 o
  -6   3   4    12806.32    11472.97     79.66 o
  -5   3   4       86.14       87.78      6.95 o
  -4   3   4    18556.92    18774.51    108.24 o
  -3   3   4    31973.54    31285.68    128.99 o
  -2   3   4     3708.60     3754.32     54.33 o
  -1   3   4     9992.47     9750.92     87.64 o
   0   3   4    10549.43    10797.29     96.80 o
   1   3   4    43542.02    44713.70    306.04 o
   2   3   4      910.67     1248.52     20.09 o
   3   3   4     9554.38     9888.82    132.19 o
   4   3   4        1.85        5.33      3.53 o
   5   3   4     7005.34     6977.14    151.79 o
   6   3   4    18958.78    19409.24    338.98 o
   7   3   4     1010.60     1090.62     33.30 o
   8   3   4      690.30      795.10     30.56 o
   9   3   4      373.55      371.70     24.87 o
  10   3   4     4926.79     5142.42     93.92 o
  11   3   4     1406.48     1396.90     53.30 o
  12   3   4      642.40      674.90     42.80 o
  13   3   4     4702.94     4833.49    133.54 o
  14   3   4      475.43      499.49     38.45 o
  15   3   4      666.78      682.67     49.81 o
  16   3   4      102.83       93.50     21.42 o
  17   3   4     1246.90     1212.14     63.04 o
 -20   4   4      407.62      416.89     45.88 o
 -19   4   4     6081.07     6043.57    157.24 o
 -18   4   4      720.28      697.94     37.90 o
 -17   4   4       21.85       20.73     12.55 o
 -16   4   4       32.59       28.97     15.15 o
 -15   4   4     8396.43     8454.80    131.22 o
 -14   4   4     1579.54     1536.07     45.55 o
 -13   4   4      135.00      134.62     11.66 o
 -12   4   4     5803.17     5593.43     88.99 o
 -11   4   4     5211.48     5184.73     62.30 o
 -10   4   4     5515.17     5057.88     61.25 o
  -9   4   4     2066.12     2077.46     35.94 o
  -8   4   4     8793.85     8675.10     77.48 o
  -7   4   4       77.09       92.49      6.35 o
  -6   4   4     3100.75     3052.18     28.55 o
  -5   4   4     2024.20     2056.22     26.40 o
  -4   4   4      344.64      338.24      9.99 o
  -3   4   4     2758.86     2865.52     61.01 o
  -2   4   4       14.43       45.06      9.24 o
  -1   4   4      204.40      189.34     11.76 o
   0   4   4     1874.19     1880.78     38.77 o
   1   4   4     4828.41     5164.91     87.92 o
   2   4   4     1433.73     1473.28     26.24 o
   3   4   4     5804.68     6297.13     82.62 o
   4   4   4     5134.01     5849.14     86.92 o
   5   4   4     9084.67     8711.75    120.64 o
   6   4   4     1574.28     1564.34     37.63 o
   7   4   4     8236.77     8321.54     97.09 o
   8   4   4        5.25        3.20      9.73 o
   9   4   4     2139.37     2084.25     53.19 o
  10   4   4     9467.83     9358.05    128.54 o
  11   4   4     3801.21     4040.41     89.55 o
  12   4   4        0.07       16.57     15.62 o
  13   4   4     1125.86     1216.45     55.76 o
  14   4   4     7885.93     7880.26    208.47 o
  15   4   4       74.48       67.40     20.34 o
  16   4   4       47.16       31.58     21.67 o
  17   4   4     1115.47     1029.84     67.77 o
 -20   5   4      166.95      154.99     42.05 o
 -19   5   4       96.05       71.40     30.92 o
 -18   5   4     1027.79     1047.67     57.66 o
 -17   5   4       67.90       65.14     19.44 o
 -16   5   4       45.71       27.95     14.76 o
 -15   5   4       73.67       54.36     12.00 o
 -14   5   4     1512.04     1470.66     40.75 o
 -13   5   4       77.69       95.39     10.12 o
 -12   5   4       50.96       42.61      9.16 o
 -11   5   4     4259.39     4109.21     77.32 o
 -10   5   4       20.31       24.14      7.40 o
  -9   5   4     3185.05     3026.76     49.89 o
  -8   5   4     1043.34      935.04     23.97 o
  -7   5   4        2.84        5.06      4.81 o
  -6   5   4     9600.93     9701.58    150.45 o
  -5   5   4        4.16       23.19      4.44 o
  -4   5   4       31.14       25.01      4.94 o
  -3   5   4      690.86      610.97     17.14 o
  -2   5   4     8210.12     7811.51    106.00 o
  -1   5   4     1175.97     1203.12     19.72 o
   0   5   4     3571.30     3619.18     51.65 o
   1   5   4     4889.23     4854.24     93.76 o
   2   5   4      249.66      214.96     13.00 o
   3   5   4     4815.20     4955.34     52.62 o
   4   5   4     5846.49     6566.08     98.22 o
   5   5   4      477.96      462.49     22.14 o
   6   5   4     1133.17     1148.65     33.10 o
   7   5   4      648.86      676.53     27.73 o
   8   5   4       37.14       18.28      9.25 o
   9   5   4     1412.73     1349.36     43.46 o
  10   5   4      151.06      189.06     20.89 o
  11   5   4      112.64      109.73     21.28 o
  12   5   4       35.04       41.86     28.87 o
  13   5   4      915.00      934.54     56.66 o
  14   5   4     1740.54     1706.51     79.49 o
  15   5   4        5.77       28.10     17.36 o
  16   5   4      190.66      110.46     24.65 o
  17   5   4        0.64       33.14     23.19 o
 -19   6   4       38.02        7.01     22.35 o
 -18   6   4       45.45       28.96     16.16 o
 -17   6   4       56.85       86.86     18.11 o
 -16   6   4      713.28      700.82     41.92 o
 -15   6   4      162.05      173.81     22.09 o
 -14   6   4       79.86       43.89     17.86 o
 -13   6   4      668.50      683.12     32.24 o
 -12   6   4      334.32      267.52     19.81 o
 -11   6   4     2003.97     2063.94     54.72 o
 -10   6   4     1805.96     1701.82     46.67 o
  -9   6   4     1293.58     1297.78     46.75 o
  -8   6   4     4545.83     4189.69     59.65 o
  -7   6   4     5268.54     5148.73     79.17 o
  -6   6   4     1493.96     1432.30     27.62 o
  -5   6   4      290.41      226.61     12.28 o
  -4   6   4     9827.02     9131.86    104.56 o
  -3   6   4     2292.34     2196.06     37.96 o
  -2   6   4     5473.91     5623.33     62.97 o
  -1   6   4     6435.10     6117.32     83.00 o
   0   6   4     4967.66     4918.85     90.84 o
   1   6   4      272.23      280.60     18.20 o
   2   6   4    11238.59    11171.04    236.86 o
   3   6   4     4291.08     4371.96     71.74 o
   4   6   4       34.86       35.41      7.12 o
   5   6   4     3256.87     3417.64     48.14 o
   6   6   4     1570.87     1593.37     40.10 o
   7   6   4      159.50      167.09     15.56 o
   8   6   4      193.70      214.46     17.65 o
   9   6   4       18.09       10.13     10.88 o
  10   6   4      212.57      234.73     25.63 o
  11   6   4      147.79      112.80     18.59 o
  12   6   4      376.08      407.32     47.01 o
  13   6   4       14.24      -19.78     19.78 o
  14   6   4      119.40      141.84     40.56 o
  15   6   4       16.66       30.46     17.71 o
  16   6   4      946.05      931.15     62.78 o
 -19   7   4        0.18       17.05     16.23 o
 -18   7   4       37.35       22.80     13.10 o
 -17   7   4     3159.64     3147.94     83.06 o
 -16   7   4       15.09       19.82     14.00 o
 -15   7   4       66.14       53.25     18.28 o
 -14   7   4     1123.13     1141.11     54.73 o
 -13   7   4     1938.38     1899.95     61.86 o
 -12   7   4     4078.10     3938.70     77.54 o
 -11   7   4        5.84       -5.62     10.43 o
 -10   7   4      233.27      222.77     16.06 o
  -9   7   4      782.15      754.21     37.01 o
  -8   7   4     3333.80     3115.49     54.38 o
  -7   7   4       96.01       82.21      9.24 o
  -6   7   4        3.31       -1.57      5.16 o
  -5   7   4     3499.58     3448.41     57.17 o
  -4   7   4      165.74      186.66      9.44 o
  -3   7   4      923.85     1026.53     23.76 o
  -2   7   4     1232.08     1273.33     27.48 o
  -1   7   4      855.85      783.97     23.89 o
   0   7   4     1843.14     1741.44     28.79 o
   1   7   4       84.57      100.84      7.31 o
   2   7   4      355.43      284.84     23.34 o
   3   7   4       16.34       19.52      6.38 o
   4   7   4      391.98      352.19     16.37 o
   5   7   4      367.61      383.30     19.02 o
   6   7   4     1924.13     1888.52     47.08 o
   7   7   4      152.16      180.12     19.81 o
   8   7   4     1596.77     1770.92     59.69 o
   9   7   4        9.42       17.64     14.93 o
  10   7   4      694.03      575.76     39.22 o
  11   7   4      382.52      394.31     34.89 o
  12   7   4     5800.30     6450.01    129.42 o
  13   7   4       18.99       13.56     17.43 o
  14   7   4      260.38      257.56     76.09 o
  15   7   4     2022.19     1879.49    113.49 o
 -18   8   4     1607.60     1733.48     65.45 o
 -17   8   4        7.65      -12.95     14.95 o
 -16   8   4     2500.27     2811.29     91.51 o
 -15   8   4        5.04       -1.60     20.55 o
 -14   8   4      972.34      979.99     51.24 o
 -13   8   4     3104.25     3012.59     86.49 o
 -12   8   4       17.67       10.71     13.42 o
 -11   8   4      624.28      640.86     33.72 o
 -10   8   4      239.29      197.28     18.67 o
  -9   8   4     1897.82     2015.69     53.57 o
  -8   8   4     3313.72     3314.56     56.47 o
  -7   8   4     1414.09     1297.49     29.02 o
  -6   8   4     1553.29     1547.13     39.42 o
  -5   8   4      661.60      650.46     22.27 o
  -4   8   4     5697.44     5685.93     78.73 o
  -3   8   4     2626.40     2641.56     51.51 o
  -2   8   4      245.63      222.47     12.80 o
  -1   8   4     5181.35     5016.37     61.14 o
   0   8   4      618.90      645.83     18.64 o
   1   8   4     3475.56     3641.24     67.14 o
   2   8   4      143.62      123.73     10.73 o
   3   8   4     2543.38     2533.79     69.84 o
   4   8   4    10330.83    10442.67    126.45 o
   5   8   4      337.29      370.09     30.23 o
   6   8   4      123.45       90.18     17.84 o
   7   8   4      211.40      212.48     22.58 o
   8   8   4     7722.33     8430.31    133.30 o
   9   8   4     1887.58     2064.07     69.75 o
  10   8   4        0.10        8.52     20.51 o
  11   8   4     1135.20     1178.32     68.55 o
  12   8   4     1602.96     1667.47     83.40 o
  13   8   4     1699.45     1906.04    108.77 o
  14   8   4       46.62       29.95     48.19 o
  15   8   4      819.92      945.82     82.40 o
 -17   9   4     1312.20     1310.26     66.44 o
 -16   9   4     1139.70     1143.96     75.33 o
 -15   9   4      123.33       92.20     18.38 o
 -14   9   4      825.37      835.41     48.54 o
 -13   9   4      277.77      204.81     23.49 o
 -12   9   4     7184.67     7364.45    197.34 o
 -11   9   4      251.33      245.90     21.42 o
 -10   9   4      666.08      640.89     32.70 o
  -9   9   4     2911.02     3096.96     86.44 o
  -8   9   4      616.24      595.31     25.88 o
  -7   9   4      646.80      653.90     29.91 o
  -6   9   4       18.81        5.23      8.53 o
  -5   9   4    19536.37    19900.05    233.22 o
  -4   9   4     3119.93     3189.74     53.58 o
  -3   9   4        1.91      -11.90     11.90 o
  -2   9   4      300.77      223.89     19.96 o
  -1   9   4     2024.51     2062.33     34.44 o
   0   9   4    23547.54    23817.42    335.71 o
   1   9   4     1379.96     1320.62     33.96 o
   2   9   4     4945.24     4907.51     77.71 o
   3   9   4      384.81      306.75     20.89 o
   4   9   4    11249.15    11713.69    154.09 o
   5   9   4     2866.93     2965.27     94.79 o
   6   9   4     1287.10     1292.65     66.35 o
   7   9   4     2942.99     3225.15    105.48 o
   8   9   4      717.71      711.34     87.36 o
   9   9   4     1092.84     1221.85     67.68 o
  10   9   4      201.41      205.40     31.83 o
  11   9   4     2254.67     2552.26    101.50 o
  12   9   4     1667.60     1761.32     88.09 o
  13   9   4      333.85      397.30     44.76 o
  14   9   4       11.34       61.48     32.46 o
 -16  10   4      821.76      829.21     52.61 o
 -15  10   4      535.13      491.85     39.93 o
 -14  10   4      596.09      642.82     56.98 o
 -13  10   4     4800.39     4933.05    152.63 o
 -12  10   4       40.42       28.57     16.08 o
 -11  10   4      413.52      435.39     27.96 o
 -10  10   4       19.20       19.69     11.07 o
  -9  10   4     5629.14     5625.86    105.23 o
  -8  10   4     8126.63     8053.64    207.99 o
  -7  10   4      130.42      113.49     15.18 o
  -6  10   4     3005.64     2761.77     67.80 o
  -5  10   4     1179.51     1205.77     33.81 o
  -4  10   4    17523.32    17616.12    181.00 o
  -3  10   4      608.58      574.91     27.89 o
  -2  10   4     1970.66     1828.38     48.06 o
  -1  10   4     4418.34     4326.63     74.40 o
   0  10   4      548.75      489.04     26.50 o
   1  10   4      648.58      593.01     30.63 o
   2  10   4       96.80       78.98     13.03 o
   3  10   4     7909.58     8399.16    128.18 o
   4  10   4     2666.17     2868.35     96.32 o
   5  10   4      772.45      800.87     44.62 o
   6  10   4      465.55      403.74     33.86 o
   7  10   4        4.78       19.94     20.84 o
   8  10   4     3723.95     4214.69    156.72 o
   9  10   4     4110.45     4706.88    262.73 o
  10  10   4      718.41      724.51     68.00 o
  11  10   4      907.32      834.59    121.54 o
  12  10   4        2.12       41.53     28.71 o
  13  10   4     1375.07     1520.76     84.30 o
 -15  11   4       86.27       53.60     19.34 o
 -14  11   4       44.48       33.33     22.98 o
 -13  11   4     1276.71     1269.17     68.70 o
 -12  11   4     5271.39     5045.49    133.47 o
 -11  11   4     2589.61     2574.39     77.67 o
 -10  11   4        7.74      -11.92     13.01 o
  -9  11   4      289.24      279.59     23.48 o
  -8  11   4     2433.32     2387.27     71.78 o
  -7  11   4     1244.10     1200.91     56.49 o
  -6  11   4     1987.01     1844.41     61.54 o
  -5  11   4     3123.44     3076.67     93.41 o
  -4  11   4     1234.22     1295.59     49.14 o
  -3  11   4     1857.33     1803.05     50.11 o
  -2  11   4      914.59      917.26     36.38 o
  -1  11   4      954.53     1045.64     39.33 o
   0  11   4    14779.72    15018.90    173.11 o
   1  11   4      782.94      746.82     34.90 o
   2  11   4       26.02       22.35     10.81 o
   3  11   4      987.76      924.72     47.38 o
   4  11   4     2059.93     1999.60     69.54 o
   5  11   4     3116.37     3208.57    107.47 o
   6  11   4       87.42       41.79     14.79 o
   7  11   4     2052.49     2114.26     77.08 o
   8  11   4      856.16      911.57     61.42 o
   9  11   4      240.98      238.39     33.81 o
  10  11   4       29.74       18.60     26.41 o
  11  11   4      602.40      622.39     68.57 o
 -13  12   4     1313.64     1220.53     70.44 o
 -12  12   4       16.00       -1.35     21.14 o
 -11  12   4        8.86      -35.65     35.65 o
 -10  12   4       30.66        2.39     17.17 o
  -9  12   4     5347.22     5506.87    129.26 o
  -8  12   4     1044.32     1141.33     50.59 o
  -7  12   4     1009.64     1099.71     48.56 o
  -6  12   4      730.24      690.06     38.67 o
  -5  12   4      474.43      417.11     30.27 o
  -4  12   4     2988.19     2947.47     82.12 o
  -3  12   4     2423.22     2457.67     78.20 o
  -2  12   4      505.25      547.77     37.59 o
  -1  12   4     2808.11     2817.96     66.91 o
   0  12   4       26.65       21.93     11.97 o
   1  12   4     1392.93     1350.26     52.72 o
   2  12   4      221.19      241.74     23.47 o
   3  12   4     2223.89     2321.61     70.87 o
   4  12   4     4868.86     4996.64    105.17 o
   5  12   4      562.51      496.10     38.00 o
   6  12   4      289.12      238.14     27.57 o
   7  12   4       31.99       -1.29     29.94 o
   8  12   4     4019.08     4125.69    218.16 o
   9  12   4     1410.97     1411.98    222.24 o
  10  12   4      189.61      173.52     36.56 o
 -11  13   4      293.89      304.38     44.47 o
 -10  13   4     1459.58     1481.48     89.37 o
  -9  13   4      472.23      417.53     38.18 o
  -8  13   4      252.06      260.37     31.44 o
  -7  13   4      450.85      377.76     34.47 o
  -6  13   4      676.54      635.04     38.59 o
  -5  13   4     4375.43     4437.69    105.72 o
  -4  13   4     1062.33     1028.18     48.51 o
  -3  13   4       16.10      -17.01     17.01 o
  -2  13   4        0.11      -16.88     16.88 o
  -1  13   4     1035.80     1085.53     63.53 o
   0  13   4     4633.41     4628.49    153.80 o
   1  13   4     1146.41     1167.58     56.23 o
   2  13   4      760.90      795.33     43.13 o
   3  13   4      825.38      827.40     44.47 o
   4  13   4     1894.59     1971.71     69.05 o
   5  13   4     4082.49     3997.81     99.10 o
   6  13   4      429.24      405.47     36.76 o
   7  13   4     1230.36     1263.67     63.85 o
   8  13   4      988.65     1120.74    143.30 o
  -8  14   4     5374.79     5747.38    143.40 o
  -7  14   4      117.60       98.87     31.32 o
  -6  14   4      283.98      265.82     32.62 o
  -5  14   4      222.28      216.85     31.24 o
  -4  14   4     5041.35     5198.35    134.13 o
  -3  14   4      312.71      415.80     39.61 o
  -2  14   4      275.56      332.11     39.30 o
  -1  14   4     2996.17     2830.98    106.11 o
   0  14   4      711.97      748.72     56.83 o
   1  14   4      706.25      792.43     57.83 o
   2  14   4       60.42       40.53     23.53 o
   3  14   4     4275.41     4346.92    133.08 o
   4  14   4      195.84      169.58     23.70 o
   5  14   4       85.49       23.44     14.74 o
 -21   1   5        1.99       10.36     17.81 o
 -20   1   5     1511.53     1470.41     68.04 o
 -19   1   5      235.63      222.64     26.92 o
 -18   1   5     1384.41     1224.38     58.69 o
 -17   1   5      562.32      582.56     29.68 o
 -16   1   5       36.79       27.21      9.14 o
 -15   1   5     1500.55     1408.76     35.20 o
 -14   1   5      903.17      985.39     28.76 o
 -13   1   5     1874.80     1869.47     38.02 o
 -12   1   5      319.21      272.15     16.15 o
 -11   1   5       76.43       40.02      8.33 o
 -10   1   5      103.48       70.03      6.79 o
  -9   1   5     1685.94     1784.76     40.32 o
  -8   1   5     1231.08     1147.03     25.27 o
  -7   1   5     3378.40     3347.21     34.99 o
  -6   1   5      309.12      231.34      8.96 o
  -5   1   5     2972.57     3092.01     27.39 o
  -4   1   5      574.16      600.70     11.84 o
  -3   1   5     4473.89     4487.48     49.29 o
  -2   1   5    10435.41    10393.93    103.91 o
  -1   1   5     6730.13     6520.17     38.55 o
   0   1   5     4387.01     4694.89     63.89 o
   1   1   5     3185.37     3313.65     30.39 o
   2   1   5    15715.98    16856.81    158.83 o
   3   1   5     4453.56     4141.53     36.33 o
   4   1   5     8529.72     9037.26     45.93 o
   5   1   5     1473.32     1727.87     46.60 o
   6   1   5      310.21      280.64     14.72 o
   7   1   5      658.28      664.53     29.17 o
   8   1   5      875.85      781.82     33.49 o
   9   1   5      727.07      634.07     32.21 o
  10   1   5      134.12      106.74     17.13 o
  11   1   5      176.92      148.78     22.05 o
  12   1   5        9.76      -18.48     18.48 o
  13   1   5      135.91      111.79     20.39 o
  14   1   5       33.44       30.23     16.30 o
  15   1   5       35.86       64.66     22.25 o
  16   1   5        1.99        3.59     30.32 o
  17   1   5       52.94       71.57     24.01 o
 -21   2   5      514.98      471.26     40.78 o
 -20   2   5      448.53      439.80     37.88 o
 -19   2   5      129.19       78.17     20.27 o
 -18   2   5       45.95       -8.85     14.27 o
 -17   2   5     1637.49     1695.53     54.68 o
 -16   2   5     2059.35     2047.73     44.16 o
 -15   2   5       15.43        9.59      8.68 o
 -14   2   5     3082.52     2970.81     49.71 o
 -13   2   5      327.75      291.62     16.17 o
 -12   2   5      466.37      431.25     18.26 o
 -11   2   5     3955.41     4006.02     60.65 o
 -10   2   5    12139.18    11648.16     91.37 o
  -9   2   5     7333.27     6859.42     89.70 o
  -8   2   5     1482.87     1581.97     24.53 o
  -7   2   5      699.05      663.22     19.51 o
  -6   2   5    10059.19     9556.16     76.04 o
  -5   2   5    14976.86    14830.35     82.24 o
  -4   2   5      705.40      847.24     15.57 o
  -3   2   5      228.88      245.18      7.22 o
  -2   2   5     9534.97     9831.10     64.87 o
  -1   2   5     2550.55     2745.17     38.26 o
   0   2   5     1453.10     1874.81     27.49 o
   1   2   5     3643.16     3649.48     29.78 o
   2   2   5     7893.61     8820.10    109.05 o
   3   2   5       39.07       26.79      3.89 o
   4   2   5       15.33        5.24      2.88 o
   5   2   5      178.93      121.11     11.17 o
   6   2   5     2381.29     2404.27     40.92 o
   7   2   5     3341.37     3387.77     99.85 o
   8   2   5     8382.26     8292.84    108.05 o
   9   2   5     1066.90     1063.40     41.03 o
  10   2   5      577.21      567.80     32.48 o
  11   2   5      167.79      129.06     20.19 o
  12   2   5     6390.74     6240.01    130.59 o
  13   2   5     1047.70     1081.66     52.94 o
  14   2   5      103.69      151.74     27.81 o
  15   2   5      486.62      487.57     40.08 o
  16   2   5      174.51       89.69     21.28 o
  17   2   5     1375.25     1320.80     67.32 o
 -21   3   5     2239.26     2231.74    100.80 o
 -20   3   5      180.49      153.15     27.54 o
 -19   3   5     1682.64     1593.28     69.07 o
 -18   3   5     2775.95     2708.43     71.80 o
 -17   3   5        5.97       -2.86     16.58 o
 -16   3   5      641.74      548.56     26.56 o
 -15   3   5     2182.08     2168.74     48.18 o
 -14   3   5     6757.26     6683.64    171.15 o
 -13   3   5      418.16      401.86     18.50 o
 -12   3   5     1304.46     1327.47     44.10 o
 -11   3   5      136.78      150.53     11.56 o
 -10   3   5    13613.12    13586.80    112.67 o
  -9   3   5      295.31      348.33     15.34 o
  -8   3   5      160.61      102.87      6.12 o
  -7   3   5     2140.94     2099.94     40.98 o
  -6   3   5     1342.05     1467.44     24.27 o
  -5   3   5     8261.59     7767.34     61.30 o
  -4   3   5       76.13      115.91      7.28 o
  -3   3   5    13202.97    13086.95     64.20 o
  -2   3   5      556.26      383.58     15.02 o
  -1   3   5    28043.58    26975.64    102.28 o
   0   3   5    13396.08    13772.01    141.68 o
   1   3   5     8770.99     9062.43     58.96 o
   2   3   5      121.33      121.97      9.01 o
   3   3   5    10852.70    11503.91    138.32 o
   4   3   5    18488.70    19634.90    242.38 o
   5   3   5      137.38      153.08     11.45 o
   6   3   5     2233.45     2251.26     50.70 o
   7   3   5       69.95       61.05     12.84 o
   8   3   5     7219.39     7584.86    101.96 o
   9   3   5      184.77      217.62     20.75 o
  10   3   5     6281.63     6589.59    108.32 o
  11   3   5     3899.76     4248.76     92.30 o
  12   3   5       33.41       24.97     23.62 o
  13   3   5       85.51       98.56     31.62 o
  14   3   5       22.57       16.71     24.72 o
  15   3   5     3004.57     2939.65     93.01 o
  16   3   5     1228.71     1237.12     78.70 o
  17   3   5      689.12      685.40     48.74 o
 -20   4   5        2.27       -3.46     21.73 o
 -19   4   5      910.44      943.24     50.27 o
 -18   4   5      713.51      781.47     39.93 o
 -17   4   5     2203.23     2298.59     64.97 o
 -16   4   5     2466.64     2396.58     75.39 o
 -15   4   5      900.69      862.88     28.70 o
 -14   4   5      858.62      835.55     27.20 o
 -13   4   5       54.64       46.59      9.84 o
 -12   4   5     4871.67     4977.11     68.44 o
 -11   4   5     4000.58     3853.20     50.07 o
 -10   4   5     8234.45     8126.14     75.40 o
  -9   4   5    15589.24    15595.26     86.77 o
  -8   4   5      187.02      147.30      7.68 o
  -7   4   5     7838.59     7461.74     66.06 o
  -6   4   5     2699.83     2275.67     36.28 o
  -5   4   5    23781.50    23372.87    162.54 o
  -4   4   5    22052.32    22376.17    141.15 o
  -3   4   5      354.33      351.14      9.14 o
  -2   4   5       80.86       85.38     11.63 o
  -1   4   5       67.19       35.71      8.25 o
   0   4   5     8030.16     8520.02     79.29 o
   1   4   5    10114.31    10443.62    160.41 o
   2   4   5     2592.66     2442.37     57.66 o
   3   4   5    15036.38    15854.56    269.44 o
   4   4   5      116.89      116.13     10.41 o
   5   4   5     3101.76     3036.43     64.01 o
   6   4   5     4175.77     4187.38     88.70 o
   7   4   5    12192.99    12862.49    262.54 o
   8   4   5     6628.65     6846.16     90.99 o
   9   4   5       60.30       78.52     13.87 o
  10   4   5       14.38      -15.09     15.09 o
  11   4   5      427.00      434.65     31.62 o
  12   4   5     3215.82     3214.92     85.52 o
  13   4   5     4172.28     4386.72    104.42 o
  14   4   5      558.51      756.37     47.37 o
  15   4   5      508.56      623.51     44.64 o
  16   4   5        0.60        1.07     30.86 o
 -20   5   5     3296.11     3299.54    122.01 o
 -19   5   5      565.00      491.41     47.44 o
 -18   5   5     1522.00     1504.05     62.32 o
 -17   5   5     5130.43     5315.72    140.00 o
 -16   5   5     1551.68     1501.13     59.05 o
 -15   5   5     1296.39     1274.33     37.51 o
 -14   5   5     5119.61     5251.57     96.76 o
 -13   5   5    20251.87    20969.37    228.90 o
 -12   5   5      772.84      871.96     27.58 o
 -11   5   5        0.46       -8.30      8.30 o
 -10   5   5      588.89      600.70     27.92 o
  -9   5   5    32100.85    31364.03    168.25 o
  -8   5   5     6658.76     6477.54     68.76 o
  -7   5   5     2457.65     2310.12     31.98 o
  -6   5   5    28917.81    28680.07    178.60 o
  -5   5   5       43.81       59.54      5.27 o
  -4   5   5     9467.05    10013.78    100.66 o
  -3   5   5     2312.46     2127.09     45.59 o
  -2   5   5    54977.89    54195.92    519.34 o
  -1   5   5     5141.27     4847.08     88.59 o
   0   5   5     4199.66     4179.42     50.72 o
   1   5   5      120.69      139.48     10.73 o
   2   5   5    16585.04    17425.42    438.58 o
   3   5   5     3646.92     3732.31     50.87 o
   4   5   5     4653.30     4672.30     72.50 o
   5   5   5    10116.82    10331.19    118.62 o
   6   5   5       27.34       17.42      8.02 o
   7   5   5       44.20       85.82     12.67 o
   8   5   5       28.13       23.27     10.06 o
   9   5   5    18042.68    18615.82    161.50 o
  10   5   5      278.48      316.82     24.59 o
  11   5   5     3530.59     3803.20     88.62 o
  12   5   5     2135.59     2288.74     73.04 o
  13   5   5     2781.37     2913.64    100.69 o
  14   5   5     1268.72     1338.33     71.68 o
  15   5   5     1461.64     1472.86     93.85 o
  16   5   5     5035.38     5143.37    154.65 o
 -19   6   5       22.10        4.49     13.80 o
 -18   6   5     1104.38     1190.42     52.04 o
 -17   6   5     3792.44     3930.08    109.57 o
 -16   6   5     3867.97     3907.05    103.57 o
 -15   6   5     1877.73     1801.14     58.04 o
 -14   6   5      275.74      223.35     17.90 o
 -13   6   5      274.42      294.38     22.30 o
 -12   6   5     4829.50     4760.53     82.88 o
 -11   6   5     8422.17     8597.22    121.76 o
 -10   6   5     8033.72     7845.31    100.06 o
  -9   6   5     6919.30     6555.28     89.07 o
  -8   6   5      196.02      142.03     10.45 o
  -7   6   5     9806.54     9613.99    102.12 o
  -6   6   5     5578.23     5489.93     53.13 o
  -5   6   5    15419.52    15225.58    178.64 o
  -4   6   5    18388.87    17324.49    230.00 o
  -3   6   5     1116.04     1301.65     22.57 o
  -2   6   5      823.77      817.39     18.84 o
  -1   6   5      223.96      219.15      9.95 o
   0   6   5    24498.02    24068.13    123.58 o
   1   6   5    13451.80    13759.15    167.70 o
   2   6   5     2687.95     2553.20     50.56 o
   3   6   5     8693.75     8914.38    157.20 o
   4   6   5      868.59      780.59     30.31 o
   5   6   5    11080.53    11643.46     91.06 o
   6   6   5     6038.22     6195.33     79.55 o
   7   6   5    11729.35    12449.93    158.99 o
   8   6   5     1484.02     1444.10     44.07 o
   9   6   5      479.86      600.58     31.05 o
  10   6   5     1678.33     1787.54     64.17 o
  11   6   5     1391.52     1491.27     61.16 o
  12   6   5     4144.75     4118.24    120.13 o
  13   6   5      915.01      757.87     61.50 o
  14   6   5        2.94       -8.67     24.17 o
  15   6   5      132.54      120.93     33.62 o
 -19   7   5     1395.07     1287.48     56.42 o
 -18   7   5     1881.99     1820.70     65.57 o
 -17   7   5      176.55      194.37     22.58 o
 -16   7   5      166.80      124.67     18.35 o
 -15   7   5     1579.23     1526.77     55.68 o
 -14   7   5     4052.91     4144.97    107.81 o
 -13   7   5     4060.42     4180.51     89.72 o
 -12   7   5      831.54      785.76     34.85 o
 -11   7   5      110.60       91.79     13.25 o
 -10   7   5      157.64      150.42     14.69 o
  -9   7   5      337.10      320.43     19.93 o
  -8   7   5    17211.82    16823.22    161.65 o
  -7   7   5     3531.32     3573.20     58.21 o
  -6   7   5     1765.35     1871.32     31.69 o
  -5   7   5     2595.18     2619.07     50.17 o
  -4   7   5     2529.71     2569.97     65.93 o
  -3   7   5     8568.93     8520.86     80.48 o
  -2   7   5     1075.87     1079.74     26.61 o
  -1   7   5    27825.37    27894.81    333.60 o
   0   7   5     3596.88     3499.73     38.56 o
   1   7   5     5273.14     5198.55     64.10 o
   2   7   5      533.43      568.30     25.65 o
   3   7   5     3719.19     3654.10     50.44 o
   4   7   5    10607.89    10886.71    141.60 o
   5   7   5      849.64      956.97     28.71 o
   6   7   5     1807.82     1939.43     45.60 o
   7   7   5      347.36      337.83     26.19 o
   8   7   5     3379.59     3760.54     86.83 o
   9   7   5      874.10     1049.57     49.51 o
  10   7   5     4498.45     5023.09    134.41 o
  11   7   5     4349.23     4568.28    133.22 o
  12   7   5     1420.08     1375.13     91.81 o
  13   7   5      515.23      513.64     59.90 o
  14   7   5     1707.21     1844.75    109.92 o
  15   7   5     1506.30     1501.08    126.89 o
 -18   8   5       37.04       31.82     23.33 o
 -17   8   5      961.08      965.87     48.26 o
 -16   8   5     3561.40     3557.21     88.90 o
 -15   8   5       34.94       48.39     16.06 o
 -14   8   5      995.01      987.67     51.74 o
 -13   8   5       14.82      -11.14     13.67 o
 -12   8   5     2906.37     2987.60     71.25 o
 -11   8   5      417.07      375.60     27.01 o
 -10   8   5     3263.00     3297.01     80.04 o
  -9   8   5     6098.18     6220.80     97.34 o
  -8   8   5      791.06      774.04     32.02 o
  -7   8   5      455.37      425.57     20.77 o
  -6   8   5      840.69      801.12     27.70 o
  -5   8   5     8874.82     9068.86    148.55 o
  -4   8   5      296.23      333.11     15.45 o
  -3   8   5     1451.30     1496.16     31.79 o
  -2   8   5       29.87       69.81      8.17 o
  -1   8   5      216.40      185.76     12.32 o
   0   8   5     1942.28     2033.56     39.52 o
   1   8   5     6380.02     6694.08    102.22 o
   2   8   5     2486.22     2541.86     57.44 o
   3   8   5     1133.35     1046.77     38.31 o
   4   8   5     2157.80     2038.36     62.24 o
   5   8   5     3411.57     3623.22     89.82 o
   6   8   5     1470.53     1472.01     68.98 o
   7   8   5     2674.87     2750.24    198.71 o
   8   8   5     9535.57    10043.38    182.95 o
   9   8   5       32.53       22.21     19.17 o
  10   8   5      125.64      122.62     27.80 o
  11   8   5       46.06       41.57     23.43 o
  12   8   5     5159.66     5598.14    154.71 o
  13   8   5     2015.93     2069.63    195.70 o
  14   8   5       39.39       75.04     28.75 o
 -17   9   5      404.08      269.09     30.37 o
 -16   9   5      394.46      398.51     35.89 o
 -15   9   5     1421.50     1320.34     62.85 o
 -14   9   5      558.99      452.97     51.32 o
 -13   9   5     3063.29     3136.04     76.94 o
 -12   9   5       30.94       37.25     13.48 o
 -11   9   5      334.02      340.64     23.97 o
 -10   9   5        0.67       -5.66     10.78 o
  -9   9   5     1839.87     1709.20     44.64 o
  -8   9   5     1720.13     1742.82     56.19 o
  -7   9   5      537.36      550.54     28.25 o
  -6   9   5       36.07       32.91     11.59 o
  -5   9   5     1014.54     1020.90     34.93 o
  -4   9   5     2121.61     2206.33     55.85 o
  -3   9   5     1682.15     1701.65     43.62 o
  -2   9   5     2071.86     1995.50     47.53 o
  -1   9   5     3150.94     3076.62     63.73 o
   0   9   5       87.01       85.92     11.93 o
   1   9   5       50.11       37.28     11.71 o
   2   9   5     1316.34     1263.63     39.16 o
   3   9   5     4157.75     3968.86    110.53 o
   4   9   5     3301.78     3280.63     82.94 o
   5   9   5      137.49      131.72     22.76 o
   6   9   5      138.23      150.92     25.98 o
   7   9   5       58.89       69.61     31.44 o
   8   9   5     2422.53     2505.73    120.76 o
   9   9   5     1387.71     1537.36    101.36 o
  10   9   5       29.29       39.41     38.24 o
  11   9   5      245.04      263.37     36.61 o
  12   9   5      407.58      443.47     47.85 o
  13   9   5      437.87      395.80     44.38 o
 -16  10   5      465.90      532.30     52.78 o
 -15  10   5      178.65      147.25     29.92 o
 -14  10   5      422.70      422.86     44.69 o
 -13  10   5      219.29      125.73     26.06 o
 -12  10   5     1629.27     1681.10     62.25 o
 -11  10   5     1790.20     1825.24     63.87 o
 -10  10   5      216.54      259.15     45.06 o
  -9  10   5      696.77      709.21     35.13 o
  -8  10   5      462.85      415.12     26.62 o
  -7  10   5     1859.13     1928.55     54.58 o
  -6  10   5      715.33      722.59     32.80 o
  -5  10   5      949.06     1026.29     43.82 o
  -4  10   5     5064.36     4930.99    101.92 o
  -3  10   5      816.95      834.46     33.18 o
  -2  10   5        1.12      -11.61     11.61 o
  -1  10   5       33.89       19.14      9.74 o
   0  10   5     6637.41     6576.00    102.49 o
   1  10   5      367.55      363.52     25.53 o
   2  10   5     1203.95     1230.12     40.76 o
   3  10   5     1806.55     1743.83     49.48 o
   4  10   5      125.80      119.16     15.00 o
   5  10   5     1030.07     1091.33     53.16 o
   6  10   5        3.63       45.45     47.45 o
   7  10   5     1029.89     1065.51     82.66 o
   8  10   5      781.02      806.38     72.20 o
   9  10   5      247.16      199.63     42.18 o
  10  10   5        3.08      178.28    164.26 o
  11  10   5       80.70      105.35     39.28 o
  12  10   5      961.03      934.31     88.11 o
 -15  11   5       68.39       53.73     25.62 o
 -14  11   5       61.35       44.41     23.24 o
 -13  11   5       61.22       -0.80     23.61 o
 -12  11   5      171.18      141.06     22.87 o
 -11  11   5      268.75      258.98     25.50 o
 -10  11   5      136.19       96.05     16.98 o
  -9  11   5       17.86       15.05     12.48 o
  -8  11   5      721.53      727.17     35.61 o
  -7  11   5       75.10       51.40     12.48 o
  -6  11   5        0.78      -18.04     18.04 o
  -5  11   5      685.29      687.91     37.41 o
  -4  11   5      476.34      416.04     33.23 o
  -3  11   5      461.41      452.35     35.86 o
  -2  11   5       25.59       -1.15     18.23 o
  -1  11   5      404.64      433.47     26.11 o
   0  11   5      266.80      279.04     21.80 o
   1  11   5      127.69      125.37     17.04 o
   2  11   5       39.66       16.91     16.53 o
   3  11   5      121.80      124.77     19.87 o
   4  11   5     1522.99     1547.79     63.45 o
   5  11   5      264.00      194.09     24.83 o
   6  11   5       32.64       43.22     17.73 o
   7  11   5      226.44      190.59     31.64 o
   8  11   5      681.92      739.74     71.06 o
   9  11   5       70.98      310.00    256.39 o
  10  11   5      186.78      310.55     59.37 o
 -13  12   5        5.62       21.64     25.84 o
 -12  12   5      220.00      221.37     37.50 o
 -11  12   5       39.92       29.95     16.57 o
 -10  12   5      631.73      633.88     45.70 o
  -9  12   5       87.23       42.37     15.67 o
  -8  12   5       68.81       31.43     15.09 o
  -7  12   5      674.32      720.92     41.36 o
  -6  12   5     1671.28     1580.52     58.98 o
  -5  12   5      505.43      426.97     31.67 o
  -4  12   5      646.66      594.31     36.29 o
  -3  12   5     1377.51     1384.47     60.15 o
  -2  12   5       68.79       36.90     16.57 o
  -1  12   5      938.23      869.06     47.67 o
   0  12   5      187.59      148.02     22.49 o
   1  12   5      424.68      415.06     28.09 o
   2  12   5      179.54      178.11     22.54 o
   3  12   5      425.65      406.96     31.19 o
   4  12   5      350.88      336.45     33.01 o
   5  12   5       26.86       26.27     17.99 o
   6  12   5     2470.68     2673.64    119.83 o
   7  12   5        4.15      -12.10     17.22 o
   8  12   5      197.62      250.89     46.75 o
   9  12   5       17.01        7.80     16.57 o
 -11  13   5      225.46      251.34     39.34 o
 -10  13   5     1039.31     1122.19     63.13 o
  -9  13   5       44.96       13.36     19.24 o
  -8  13   5       86.20       92.49     22.05 o
  -7  13   5     1456.43     1458.28     59.20 o
  -6  13   5       21.40       13.68     15.34 o
  -5  13   5      180.73      158.05     24.59 o
  -4  13   5       30.63        8.42     15.38 o
  -3  13   5      671.98      712.75     45.19 o
  -2  13   5     1696.97     1548.84     66.00 o
  -1  13   5      127.63      101.90     27.59 o
   0  13   5       33.49       20.00     20.32 o
   1  13   5       10.68       58.35     21.97 o
   2  13   5      372.44      355.32     56.98 o
   3  13   5      979.00      943.88     52.96 o
   4  13   5       51.23       60.41     15.71 o
   5  13   5       23.94        2.48     20.29 o
   6  13   5      820.20      839.57     51.50 o
   7  13   5      428.89      418.29     41.72 o
  -7  14   5       26.61       -2.64     27.23 o
  -6  14   5     1235.15     1114.39     63.37 o
  -5  14   5      173.60      169.05     30.57 o
  -4  14   5       41.70       53.74     18.46 o
  -3  14   5      612.77      649.74     42.34 o
  -2  14   5       16.87       39.01     18.03 o
  -1  14   5      187.52      144.81     28.46 o
   0  14   5      214.34      252.38     35.55 o
   1  14   5      426.13      460.97     46.36 o
   2  14   5     1338.35     1307.26     75.33 o
   3  14   5      114.77       93.44     26.51 o
 -21   0   6     2694.25     2659.29    132.83 o
 -20   0   6     1692.99     1645.19    103.10 o
 -19   0   6      486.58      435.21    104.64 o
 -18   0   6     6063.11     6202.90    190.03 o
 -17   0   6       37.01       13.31     15.68 o
 -16   0   6      154.65       79.44     20.10 o
 -15   0   6     4618.82     4684.07    187.98 o
 -14   0   6    12611.46    12857.65    190.92 o
 -13   0   6    16975.97    17324.42    341.39 o
 -12   0   6      608.42      765.43     38.42 o
 -11   0   6    11445.56    10845.10    208.99 o
 -10   0   6     1390.17     1279.63     51.48 o
  -9   0   6    21602.61    20981.92    234.98 o
  -8   0   6     5993.28     6138.59    102.58 o
  -7   0   6     4357.73     4371.87     58.77 o
  -6   0   6    29288.86    28684.95    219.29 o
  -5   0   6     2390.47     2441.15     37.07 o
  -4   0   6       39.00       38.95      7.92 o
  -3   0   6     3930.16     3825.65     45.10 o
  -2   0   6     1497.22     1314.83     29.78 o
  -1   0   6    17535.36    17662.31    226.64 o
   0   0   6     9745.30    10405.24    146.27 o
   1   0   6    33756.73    33795.23    191.13 o
   2   0   6     7003.57     6987.80     66.82 o
   3   0   6    15306.74    15065.65    120.97 o
   4   0   6    12727.79    12495.95    119.17 o
   5   0   6    21014.46    20437.99    207.06 o
   6   0   6    41476.00    41738.70    211.54 o
   7   0   6     1606.62     1541.31     80.64 o
   8   0   6     8881.68     8846.53    159.24 o
   9   0   6     8910.13     8670.14    470.12 o
  10   0   6    11751.54    11396.21    202.36 o
  11   0   6    18048.56    17417.94    263.03 o
  12   0   6        3.92       15.56     22.34 o
  13   0   6        1.26      -28.53     28.53 o
  14   0   6       33.04       27.73     26.79 o
  15   0   6    10170.50    10108.08    244.83 o
  16   0   6     2197.71     2373.88    125.97 o
 -21   1   6     1461.92     1203.65     64.47 o
 -20   1   6      440.74      407.28     36.22 o
 -19   1   6     1552.89     1535.86     67.23 o
 -18   1   6     1728.49     1610.39     55.27 o
 -17   1   6     7069.10     7272.03     87.01 o
 -16   1   6      434.40      440.28     21.38 o
 -15   1   6     7383.23     7663.78    129.19 o
 -14   1   6     8444.16     8318.74     90.69 o
 -13   1   6     4589.24     4423.72     60.05 o
 -12   1   6      569.38      560.77     20.83 o
 -11   1   6     1370.97     1372.01     29.15 o
 -10   1   6     9130.41     8373.98     91.03 o
  -9   1   6     7992.85     8076.46     91.43 o
  -8   1   6     4595.92     4845.95     45.87 o
  -7   1   6     9727.99    10002.94     71.31 o
  -6   1   6      310.39      252.50      8.99 o
  -5   1   6    27073.19    26417.19    138.07 o
  -4   1   6    16692.46    16773.36    165.34 o
  -3   1   6    34794.77    34976.47    366.62 o
  -2   1   6     6058.16     5898.47     44.49 o
  -1   1   6     3609.65     3363.56     28.94 o
   0   1   6    17904.67    17778.62    197.26 o
   1   1   6     8032.87     8437.03     50.84 o
   2   1   6    21384.50    21544.33    179.61 o
   3   1   6     6195.55     6143.06     51.96 o
   4   1   6    11983.29    12683.43    100.19 o
   5   1   6     1680.49     1895.71     23.43 o
   6   1   6      148.71      132.61     11.14 o
   7   1   6    15039.62    14741.94    172.31 o
   8   1   6     3380.55     3493.94     71.24 o
   9   1   6     1717.14     1820.29     55.24 o
  10   1   6     3967.72     3745.19     82.48 o
  11   1   6     1072.91     1125.66     48.80 o
  12   1   6     4023.81     3911.81     94.26 o
  13   1   6      222.12      185.92     22.33 o
  14   1   6     8467.99     8230.85    150.54 o
  15   1   6     1780.93     1782.04     81.23 o
  16   1   6      258.38      210.32     39.37 o
 -21   2   6      408.94      362.72     36.34 o
 -20   2   6       35.32        5.74     19.66 o
 -19   2   6     4357.06     4522.32     95.23 o
 -18   2   6     6299.25     6237.87    108.40 o
 -17   2   6      457.53      442.46     22.60 o
 -16   2   6     1463.56     1415.64     37.50 o
 -15   2   6      185.95      159.51     13.31 o
 -14   2   6     8630.68     8502.59    116.14 o
 -13   2   6    10497.99    10424.82    136.99 o
 -12   2   6     8309.96     8438.78     81.60 o
 -11   2   6     8023.64     7730.44     93.99 o
 -10   2   6      423.95      361.45     15.00 o
  -9   2   6    11691.57    11185.75    104.17 o
  -8   2   6    16267.32    16227.36    130.34 o
  -7   2   6    12981.29    12819.32     97.97 o
  -6   2   6    34738.18    33516.78    284.26 o
  -5   2   6      662.19      701.31     18.56 o
  -4   2   6    19943.84    19569.27    125.92 o
  -3   2   6      319.32      365.37     10.03 o
  -2   2   6    16773.01    16346.38     92.78 o
  -1   2   6    23644.35    22759.22    260.30 o
   0   2   6        3.17        0.11      3.47 o
   1   2   6     4318.77     4294.54     37.78 o
   2   2   6     3629.87     3770.91     43.34 o
   3   2   6    46044.85    47140.19    599.14 o
   4   2   6     2587.36     2287.59     37.37 o
   5   2   6      590.12      467.55     12.95 o
   6   2   6    14140.38    13956.55    135.22 o
   7   2   6     2648.38     2579.29     57.85 o
   8   2   6     1903.21     1856.86     62.97 o
   9   2   6      200.66      206.42     20.36 o
  10   2   6     6709.59     6557.38    108.98 o
  11   2   6     1959.10     1852.98     62.20 o
  12   2   6      715.85      669.14     40.48 o
  13   2   6     1186.57     1163.28     55.51 o
  14   2   6       37.59       28.84     18.42 o
  15   2   6     1460.12     1353.64     64.70 o
  16   2   6      216.94      213.71     33.53 o
 -21   3   6      548.41      479.20     48.96 o
 -20   3   6      816.15      714.97     48.27 o
 -19   3   6      855.25      888.79     43.44 o
 -18   3   6       35.39        3.90     14.06 o
 -17   3   6     2973.62     3017.21     75.32 o
 -16   3   6     1248.00     1291.29     36.43 o
 -15   3   6     6278.18     6376.92    117.06 o
 -14   3   6     4529.67     4729.39     90.88 o
 -13   3   6     1820.10     1896.22     37.71 o
 -12   3   6     4649.04     4779.03     67.61 o
 -11   3   6       19.11       12.65      7.07 o
 -10   3   6    12496.86    12066.22    108.67 o
  -9   3   6    11478.84    11802.51    101.09 o
  -8   3   6     2565.04     2577.19     37.77 o
  -7   3   6     1633.87     1522.59     27.83 o
  -6   3   6     4320.12     4431.66     45.20 o
  -5   3   6    44383.14    43594.77    176.18 o
  -4   3   6      347.95      319.19      8.76 o
  -3   3   6     1890.90     1609.69     26.26 o
  -2   3   6    16665.89    16538.42     99.51 o
  -1   3   6     9848.81     9717.74    119.82 o
   0   3   6     7823.80     7979.19     97.49 o
   1   3   6       18.03        5.26      3.57 o
   2   3   6    34907.47    36288.73    439.04 o
   3   3   6     4328.73     4747.73     57.06 o
   4   3   6     1724.91     1712.48     23.84 o
   5   3   6      464.87      383.51     18.06 o
   6   3   6     2177.85     2139.24     41.35 o
   7   3   6     8937.55     8944.53    100.82 o
   8   3   6     1633.48     1631.92     75.29 o
   9   3   6      837.74      815.30     37.25 o
  10   3   6     1385.38     1325.47     50.24 o
  11   3   6     1050.09      989.65     46.32 o
  12   3   6     3467.57     3429.41     89.90 o
  13   3   6      671.25      672.01     57.39 o
  14   3   6      415.13      370.64     34.28 o
  15   3   6      341.24      349.96     34.50 o
  16   3   6      378.91      364.08     37.58 o
 -20   4   6        0.15       37.61     24.19 o
 -19   4   6        1.24       22.72     16.45 o
 -18   4   6     2339.50     2307.98     67.76 o
 -17   4   6     1565.42     1535.52     53.69 o
 -16   4   6      148.99      167.77     15.09 o
 -15   4   6     2615.86     2832.94     52.56 o
 -14   4   6     6978.84     7171.39    133.92 o
 -13   4   6        9.26       19.48     10.89 o
 -12   4   6     4201.07     4060.73     58.00 o
 -11   4   6    10875.44    10640.72    125.95 o
 -10   4   6        1.05       -2.20      7.35 o
  -9   4   6     3460.96     3210.46     38.80 o
  -8   4   6     1480.81     1437.69     29.33 o
  -7   4   6     1654.42     1447.68     26.82 o
  -6   4   6     9741.48     9500.54     68.57 o
  -5   4   6       71.54       53.39      5.57 o
  -4   4   6      119.28      142.92      6.52 o
  -3   4   6       33.34       76.61     10.76 o
  -2   4   6     8973.29     9186.60    142.86 o
  -1   4   6     2624.71     2417.67     30.24 o
   0   4   6      388.86      380.19     15.79 o
   1   4   6     2655.44     2926.77     33.52 o
   2   4   6     1637.43     1643.64     27.63 o
   3   4   6     8536.25     9244.02    125.92 o
   4   4   6     2818.77     2996.97     45.35 o
   5   4   6      187.47      189.77      7.73 o
   6   4   6     4337.25     4380.92     80.96 o
   7   4   6     2758.81     2770.17     63.16 o
   8   4   6     1209.35     1117.92     55.64 o
   9   4   6       72.34       76.98     15.04 o
  10   4   6      220.86      244.28     23.98 o
  11   4   6     8245.67     8313.89    161.81 o
  12   4   6       25.08       22.76     15.43 o
  13   4   6        0.41       26.05     18.85 o
  14   4   6     1004.91     1087.71     57.69 o
  15   4   6     3117.98     3127.46    118.66 o
  16   4   6      481.83      427.26     46.17 o
 -20   5   6       63.52       32.18     17.45 o
 -19   5   6      556.71      512.03     35.42 o
 -18   5   6      695.08      665.95     38.79 o
 -17   5   6      181.77      189.38     20.65 o
 -16   5   6       13.94       21.72     11.19 o
 -15   5   6      189.08      163.74     13.57 o
 -14   5   6       65.93       61.05      9.77 o
 -13   5   6      420.87      419.62     20.34 o
 -12   5   6       32.61       28.70      8.88 o
 -11   5   6      147.51      123.98     11.17 o
 -10   5   6     2296.82     2171.74     43.87 o
  -9   5   6      333.85      319.90     18.81 o
  -8   5   6     1665.96     1362.48     30.19 o
  -7   5   6     4892.24     4930.81     55.48 o
  -6   5   6      792.44      836.70     23.65 o
  -5   5   6     1817.89     1853.82     28.52 o
  -4   5   6     3283.10     3221.48     49.61 o
  -3   5   6      403.86      477.87     25.85 o
  -2   5   6    11054.21    10930.54    154.68 o
  -1   5   6       18.35       17.98      4.68 o
   0   5   6      149.50      145.95     12.89 o
   1   5   6     2642.99     2483.24     42.14 o
   2   5   6     8565.82     8729.04     91.23 o
   3   5   6     5260.57     5651.36     84.37 o
   4   5   6      384.16      383.65     14.30 o
   5   5   6     2137.96     2004.60     42.12 o
   6   5   6      197.89      219.95     14.92 o
   7   5   6     4409.23     4291.98     71.11 o
   8   5   6        7.72        6.32     10.83 o
   9   5   6      522.21      513.53     28.69 o
  10   5   6     1935.83     2014.81     57.86 o
  11   5   6     3604.19     3499.62     92.52 o
  12   5   6      419.46      447.84     34.96 o
  13   5   6      449.78      470.81     45.21 o
  14   5   6      721.05      758.47     80.03 o
  15   5   6      253.69      273.80     49.69 o
 -19   6   6       24.69      -16.36     16.36 o
 -18   6   6       18.91       22.15     15.55 o
 -17   6   6        4.55       -5.15     13.87 o
 -16   6   6       31.67       21.59     14.03 o
 -15   6   6      126.42      110.68     14.01 o
 -14   6   6       13.37        6.77      8.92 o
 -13   6   6     3625.28     3573.53     75.93 o
 -12   6   6      266.40      222.68     14.94 o
 -11   6   6      551.25      541.26     24.57 o
 -10   6   6     3112.73     2951.03     61.74 o
  -9   6   6     4608.94     4615.72     81.65 o
  -8   6   6      111.50      144.00     11.90 o
  -7   6   6     2662.03     2586.70     36.58 o
  -6   6   6     7472.02     7058.83     93.42 o
  -5   6   6     1766.37     1860.12     27.95 o
  -4   6   6     4992.92     5047.90     70.81 o
  -3   6   6     5942.69     5536.38    117.00 o
  -2   6   6     3461.49     3337.00     77.06 o
  -1   6   6     3601.08     3572.88     58.72 o
   0   6   6    20612.54    20803.33    144.35 o
   1   6   6      645.26      628.75     19.35 o
   2   6   6       34.99       54.85      8.41 o
   3   6   6     4509.93     4608.85     67.17 o
   4   6   6     5031.09     5439.80    125.25 o
   5   6   6      679.75      748.10     33.71 o
   6   6   6      861.91      823.49     27.96 o
   7   6   6     2175.61     2139.99     51.08 o
   8   6   6        9.10       -6.31     10.37 o
   9   6   6      745.96      794.64     35.65 o
  10   6   6      418.16      297.27     35.22 o
  11   6   6       19.36       21.92     50.00 o
  12   6   6      802.45      831.05     72.60 o
  13   6   6        0.15      -13.39     24.71 o
  14   6   6       25.00       -6.50    113.79 o
  15   6   6      223.58      218.45     44.21 o
 -19   7   6      315.98      306.64     29.69 o
 -18   7   6       43.21       10.29     13.46 o
 -17   7   6      180.91      201.45     20.75 o
 -16   7   6     2955.80     3119.65     89.19 o
 -15   7   6       32.99       -5.28     11.28 o
 -14   7   6      235.25      210.56     24.71 o
 -13   7   6     2726.84     2981.65    105.50 o
 -12   7   6     2457.49     2549.97     63.25 o
 -11   7   6       40.17       30.25      9.27 o
 -10   7   6     1215.14     1233.14     39.61 o
  -9   7   6      847.79      865.80     30.00 o
  -8   7   6      318.76      355.17     19.20 o
  -7   7   6      170.33      156.88     11.80 o
  -6   7   6     2802.55     2870.96     45.71 o
  -5   7   6       52.85       48.48     11.78 o
  -4   7   6      909.51      865.55     27.67 o
  -3   7   6     4817.15     4916.93     78.02 o
  -2   7   6      918.62      866.48     27.12 o
  -1   7   6     1179.14     1258.84     32.74 o
   0   7   6      117.31       88.69     11.67 o
   1   7   6     1514.43     1591.50     43.56 o
   2   7   6     1156.89     1087.43     37.17 o
   3   7   6     2087.50     2093.49     42.57 o
   4   7   6     5378.59     5480.99     76.06 o
   5   7   6      376.70      366.98     21.64 o
   6   7   6     2288.35     2390.13     58.44 o
   7   7   6       24.57       46.32     17.12 o
   8   7   6     5107.59     5454.46    133.25 o
   9   7   6     2386.24     2653.50     97.33 o
  10   7   6      773.67      824.93     72.66 o
  11   7   6       51.32       75.51     22.88 o
  12   7   6        3.68       18.69     24.58 o
  13   7   6     5431.19     6123.97    199.47 o
  14   7   6       52.12       36.60     25.68 o
 -18   8   6       50.94       60.23     17.47 o
 -17   8   6      493.82      495.64     34.74 o
 -16   8   6      667.62      620.66     37.28 o
 -15   8   6      863.22      808.17     41.24 o
 -14   8   6       45.92       15.14     18.18 o
 -13   8   6      286.65      295.62     31.00 o
 -12   8   6     8859.38     8965.06    219.59 o
 -11   8   6      350.40      369.95     24.77 o
 -10   8   6        4.50        1.88      9.75 o
  -9   8   6      192.47      179.74     15.16 o
  -8   8   6    14923.36    14651.56    266.63 o
  -7   8   6     2638.09     2568.54     58.57 o
  -6   8   6        1.91      -15.56     15.56 o
  -5   8   6     2493.63     2546.03     56.67 o
  -4   8   6      898.60      851.96     28.09 o
  -3   8   6     3703.14     3683.48     64.02 o
  -2   8   6      926.48      862.62     26.17 o
  -1   8   6     3575.80     3441.87     57.42 o
   0   8   6     1489.66     1455.23     38.23 o
   1   8   6     1551.79     1498.97     44.20 o
   2   8   6        3.34        1.53     10.90 o
   3   8   6      108.21       87.82     14.90 o
   4   8   6     1997.33     2045.98     55.64 o
   5   8   6     2183.30     2362.64     70.58 o
   6   8   6        4.26       13.57     19.24 o
   7   8   6       98.99      110.49     31.18 o
   8   8   6      557.02      559.28     59.58 o
   9   8   6     1925.99     2012.78     87.59 o
  10   8   6        5.85       30.02     31.57 o
  11   8   6       29.04       46.59     24.00 o
  12   8   6     2362.76     2602.93    110.01 o
  13   8   6       99.04       75.09     72.35 o
 -17   9   6      385.00      319.68     33.08 o
 -16   9   6     3687.42     3793.84    109.69 o
 -15   9   6     3451.88     3409.47    124.20 o
 -14   9   6      142.49      125.06     20.37 o
 -13   9   6       99.49       74.74     16.69 o
 -12   9   6       10.91       21.53     12.62 o
 -11   9   6     9782.82     9656.61    172.63 o
 -10   9   6      835.22      791.27     41.36 o
  -9   9   6     3693.79     3607.07     74.59 o
  -8   9   6     1598.19     1554.71     48.55 o
  -7   9   6     1108.97     1106.19     40.52 o
  -6   9   6      516.98      446.73     29.11 o
  -5   9   6        1.88       -6.97     18.20 o
  -4   9   6    19599.75    18816.77    266.77 o
  -3   9   6     4034.85     3918.19     66.27 o
  -2   9   6      715.29      719.44     24.96 o
  -1   9   6       39.09       27.45      9.02 o
   0   9   6     3643.64     3444.40     61.12 o
   1   9   6     5617.54     5550.94     79.64 o
   2   9   6      288.20      257.34     21.77 o
   3   9   6      371.84      357.06     24.75 o
   4   9   6      278.59      284.97     23.12 o
   5   9   6     1765.45     1665.36     61.62 o
   6   9   6      387.05      364.40     53.77 o
   7   9   6      332.29      373.06     48.05 o
   8   9   6     2272.00     2609.65    195.14 o
   9   9   6      804.22      846.81     74.90 o
  10   9   6     1032.56     1119.29     90.38 o
  11   9   6      350.13      260.10     38.15 o
  12   9   6      539.45      609.41     55.57 o
 -16  10   6        9.91      -18.48     20.04 o
 -15  10   6      240.87      244.68     33.21 o
 -14  10   6      252.28      238.64     51.02 o
 -13  10   6     1935.75     1914.67     69.01 o
 -12  10   6     3842.55     3950.43    114.38 o
 -11  10   6      920.41      916.94     46.42 o
 -10  10   6      844.56      816.94     38.99 o
  -9  10   6      901.85      884.44     39.22 o
  -8  10   6     3702.39     3648.37     77.09 o
  -7  10   6     3064.49     3128.00     77.27 o
  -6  10   6     1049.51     1017.22     46.40 o
  -5  10   6      469.19      438.68     28.84 o
  -4  10   6     2853.30     2618.51     76.35 o
  -3  10   6     3126.06     3168.09     83.79 o
  -2  10   6     2215.42     2133.01     68.55 o
  -1  10   6      476.94      488.57     26.03 o
   0  10   6     5017.57     5104.18     84.55 o
   1  10   6     2962.67     2704.73     67.92 o
   2  10   6      525.43      580.72     28.98 o
   3  10   6       20.53       20.98     12.98 o
   4  10   6     5272.11     5080.09     97.09 o
   5  10   6     7771.18     7711.71    137.90 o
   6  10   6       90.46       49.30     15.22 o
   7  10   6      194.49      269.80     62.91 o
   8  10   6       40.63      104.39     32.41 o
   9  10   6     4258.41     4474.28    176.31 o
  10  10   6      817.01      865.15     80.68 o
  11  10   6      366.81      417.82     59.00 o
 -14  11   6       10.25      -15.01     18.31 o
 -13  11   6      196.77      141.93     38.05 o
 -12  11   6      385.32      302.46     28.55 o
 -11  11   6     1401.57     1346.98     58.07 o
 -10  11   6       57.47       59.25     14.24 o
  -9  11   6     1318.84     1309.02     63.24 o
  -8  11   6     5364.06     5287.95    124.09 o
  -7  11   6      867.46      794.25     41.60 o
  -6  11   6       26.85       -1.27     14.28 o
  -5  11   6      233.44      191.46     22.67 o
  -4  11   6     6268.20     6639.76    126.50 o
  -3  11   6     4022.31     3959.69     98.12 o
  -2  11   6       16.74       21.61     15.59 o
  -1  11   6     1754.08     1749.10     65.99 o
   0  11   6     2601.10     2658.43     69.25 o
   1  11   6     4718.56     4686.54     86.60 o
   2  11   6       27.34       25.26     14.45 o
   3  11   6     4423.77     4578.67     94.80 o
   4  11   6     1257.83     1240.51     57.77 o
   5  11   6      356.69      355.40     31.64 o
   6  11   6     1304.92     1440.91     57.26 o
   7  11   6      338.30      380.61     46.96 o
   8  11   6     3686.93     4025.35    164.45 o
   9  11   6      940.75      988.00    136.36 o
  10  11   6      462.65      433.84     59.52 o
 -13  12   6     1135.03     1133.26     80.82 o
 -12  12   6     3838.50     3912.36    169.22 o
 -11  12   6       99.45       98.03     21.16 o
 -10  12   6        1.10       -0.07     16.18 o
  -9  12   6        3.70        5.47     15.30 o
  -8  12   6     5798.22     5833.57    115.58 o
  -7  12   6     2335.90     2402.56     74.05 o
  -6  12   6       48.18       47.31     15.80 o
  -5  12   6     1905.07     1884.99     65.03 o
  -4  12   6      125.05      115.27     21.70 o
  -3  12   6     1331.54     1317.95     59.91 o
  -2  12   6     1548.10     1444.76     62.74 o
  -1  12   6      889.54      898.19     49.72 o
   0  12   6     1936.74     1994.14     73.03 o
   1  12   6      884.62      931.52     50.60 o
   2  12   6       43.05        9.36     14.22 o
   3  12   6     1971.95     1958.79     73.39 o
   4  12   6      404.99      363.33     33.37 o
   5  12   6     5150.76     5277.76    139.75 o
   6  12   6      940.75      955.30     54.89 o
   7  12   6        0.99      -12.17     16.72 o
   8  12   6       53.89       70.14     21.36 o
 -10  13   6      858.11      926.54     58.36 o
  -9  13   6     1619.31     1561.00     63.32 o
  -8  13   6      399.66      424.76     34.08 o
  -7  13   6        6.45       -9.48     15.18 o
  -6  13   6     1079.47      997.96     50.38 o
  -5  13   6      551.16      614.60     39.32 o
  -4  13   6     4557.76     4742.86    106.78 o
  -3  13   6     1954.78     1985.65     76.70 o
  -2  13   6       90.55       18.62     18.65 o
  -1  13   6       22.54       -3.50     17.14 o
   0  13   6      904.35      939.91     53.33 o
   1  13   6     4218.37     4357.47    113.30 o
   2  13   6      789.17      812.67     59.25 o
   3  13   6        4.85        7.93     24.45 o
   4  13   6      444.54      460.02     46.01 o
   5  13   6      786.41      747.82     58.54 o
  -7  14   6     2626.77     2624.12     83.88 o
  -6  14   6       77.57       33.79     16.59 o
  -5  14   6       64.85       43.07     18.25 o
  -4  14   6      830.10      769.01     45.86 o
  -3  14   6     2513.32     2342.37     86.62 o
  -2  14   6      566.99      464.24     39.06 o
  -1  14   6      202.97      152.69     23.18 o
   0  14   6     2016.59     2059.55     96.11 o
   1  14   6      188.89      177.89     32.03 o
   2  14   6      628.98      598.65     53.80 o
 -21   1   7      241.82      174.91     24.81 o
 -20   1   7      487.57      399.57     36.85 o
 -19   1   7       10.64        1.27     13.63 o
 -18   1   7      468.46      531.55     25.12 o
 -17   1   7      241.99      213.71     15.78 o
 -16   1   7     1107.92     1103.35     33.80 o
 -15   1   7     1023.72      916.28     34.68 o
 -14   1   7     3644.36     3586.08     57.49 o
 -13   1   7      466.72      418.09     18.31 o
 -12   1   7      342.14      319.24     13.87 o
 -11   1   7     5110.23     5013.99     55.55 o
 -10   1   7      135.57       89.46      7.97 o
  -9   1   7       32.65       23.09      4.76 o
  -8   1   7      829.48      860.90     18.47 o
  -7   1   7     8664.58     8192.69     54.09 o
  -6   1   7     2568.31     2786.95     28.14 o
  -5   1   7      265.42      356.86      9.42 o
  -4   1   7        0.36        0.68      3.78 o
  -3   1   7    10644.31    10718.18     70.47 o
  -2   1   7      105.90      161.68      8.59 o
  -1   1   7      273.21      326.13     11.36 o
   0   1   7      581.38      543.56     15.27 o
   1   1   7     7925.08     8456.17     53.90 o
   2   1   7       31.14       63.01      5.53 o
   3   1   7     2127.84     2132.60     25.56 o
   4   1   7       16.14        2.20      6.14 o
   5   1   7      340.16      299.70     12.36 o
   6   1   7       49.74       46.32      9.71 o
   7   1   7      990.89      923.42     28.93 o
   8   1   7      529.75      466.56     28.50 o
   9   1   7      924.76      785.87     37.79 o
  10   1   7      110.12       54.63     13.87 o
  11   1   7      613.57      610.35     37.99 o
  12   1   7        4.84      -15.89     17.45 o
  13   1   7      224.97      149.89     22.90 o
  14   1   7       50.45       65.54     20.51 o
  15   1   7      138.66      119.83     30.27 o
 -21   2   7      378.30      341.65     39.23 o
 -20   2   7     1182.61     1128.96     59.95 o
 -19   2   7      144.29      116.40     19.01 o
 -18   2   7        4.63      -12.01     12.01 o
 -17   2   7       35.64       27.38      9.68 o
 -16   2   7     2602.54     2624.48     53.48 o
 -15   2   7     1008.50      951.62     28.98 o
 -14   2   7     2079.52     2066.69     41.06 o
 -13   2   7      809.21      831.03     25.37 o
 -12   2   7      519.52      554.98     18.44 o
 -11   2   7     1676.07     1657.29     31.19 o
 -10   2   7      980.37     1001.99     22.95 o
  -9   2   7     6436.79     6481.62     62.80 o
  -8   2   7     4831.08     4933.67     47.87 o
  -7   2   7        9.45        7.89      3.00 o
  -6   2   7      111.60       93.86      7.97 o
  -5   2   7      655.93      557.02     13.86 o
  -4   2   7     8551.82     9005.06     87.18 o
  -3   2   7     7710.44     7598.48     80.89 o
  -2   2   7    12900.95    12655.97     82.21 o
  -1   2   7      840.61      861.66     18.97 o
   0   2   7       99.97      146.24      9.59 o
   1   2   7     8435.30     9071.28     56.17 o
   2   2   7     6710.64     6731.75     59.82 o
   3   2   7     8867.75     9504.61     52.56 o
   4   2   7     1520.56     1634.61     22.87 o
   5   2   7     1588.70     1644.56     26.67 o
   6   2   7     4892.57     4874.16     81.44 o
   7   2   7      785.15      705.13     26.98 o
   8   2   7      113.60      106.93     18.99 o
   9   2   7      841.46      751.35     36.53 o
  10   2   7      686.87      623.87     35.74 o
  11   2   7        1.14       -4.59     19.11 o
  12   2   7      186.33      175.82     33.35 o
  13   2   7      743.90      654.96     48.46 o
  14   2   7      468.09      528.64     41.30 o
  15   2   7       61.44       37.27     21.50 o
 -21   3   7      288.79      255.97     36.30 o
 -20   3   7      654.00      540.03     32.55 o
 -19   3   7      641.49      537.56     31.15 o
 -18   3   7     1125.00     1170.55     44.16 o
 -17   3   7     2709.08     2933.82     53.92 o
 -16   3   7        5.40       16.44      8.34 o
 -15   3   7        0.20        0.78      8.91 o
 -14   3   7      289.85      256.46     17.10 o
 -13   3   7     2610.32     2478.70     47.04 o
 -12   3   7     1628.39     1660.14     40.46 o
 -11   3   7     1498.32     1513.03     34.29 o
 -10   3   7     3665.36     3605.92     40.32 o
  -9   3   7        0.25       -6.50      6.50 o
  -8   3   7      132.77      133.02     10.73 o
  -7   3   7     7967.25     7768.68     64.10 o
  -6   3   7    12096.74    11222.43     74.20 o
  -5   3   7     2758.31     2771.98     31.53 o
  -4   3   7     3115.98     3018.36     41.15 o
  -3   3   7     1347.84     1588.72     33.15 o
  -2   3   7    13540.93    13377.44    155.01 o
  -1   3   7     3308.39     3307.72     46.51 o
   0   3   7     5688.02     5777.79     94.45 o
   1   3   7     5900.12     5857.32     83.96 o
   2   3   7      626.36      721.77     14.98 o
   3   3   7     7961.02     8880.60    109.95 o
   4   3   7     1631.31     1844.77     23.44 o
   5   3   7    14260.28    14738.09    159.12 o
   6   3   7     2411.41     2495.67     46.63 o
   7   3   7     3454.75     3522.38     57.63 o
   8   3   7     6383.81     5891.76    146.37 o
   9   3   7     2774.99     2752.62     86.92 o
  10   3   7     3231.26     3248.31     86.22 o
  11   3   7     4263.41     4282.90    130.95 o
  12   3   7     4328.83     4415.39    161.12 o
  13   3   7      149.42      127.59     23.19 o
  14   3   7       21.50       22.48     23.05 o
  15   3   7      934.81      933.81     55.36 o
 -20   4   7     1560.78     1608.28     61.30 o
 -19   4   7      402.71      383.39     40.06 o
 -18   4   7      138.19       96.43     18.15 o
 -17   4   7      113.51       89.70     12.47 o
 -16   4   7      714.68      705.07     26.44 o
 -15   4   7     2510.32     2675.54     52.43 o
 -14   4   7     7210.34     7446.32     88.85 o
 -13   4   7     2443.70     2401.85     47.12 o
 -12   4   7      135.82      141.37     12.10 o
 -11   4   7      581.07      593.21     22.57 o
 -10   4   7    10021.24     9761.50    115.29 o
  -9   4   7     5036.88     5074.84     57.92 o
  -8   4   7     6814.67     6413.53     70.03 o
  -7   4   7       23.75        6.49      5.55 o
  -6   4   7     2823.76     2719.53     37.15 o
  -5   4   7        6.51       19.61      9.88 o
  -4   4   7       39.91       28.61      4.98 o
  -3   4   7    12311.24    11818.36     94.16 o
  -2   4   7     3568.34     3250.06     56.90 o
  -1   4   7     5279.54     5123.02     68.81 o
   0   4   7      916.96      915.12     25.18 o
   1   4   7     7705.57     7614.60     97.24 o
   2   4   7     4379.57     4472.72     62.19 o
   3   4   7    11533.54    11564.66     71.05 o
   4   4   7    12150.69    13041.85    221.00 o
   5   4   7        2.83        3.55      6.77 o
   6   4   7      390.92      409.47     19.93 o
   7   4   7     3130.50     3276.46     99.02 o
   8   4   7     8695.71     8656.85    141.55 o
   9   4   7     3663.19     3910.04     82.56 o
  10   4   7      736.17      715.22     38.27 o
  11   4   7      480.93      453.16     34.28 o
  12   4   7      988.81      976.83     60.49 o
  13   4   7     2571.76     2665.76     99.44 o
  14   4   7     1170.90     1437.44     77.49 o
  15   4   7     1194.60     1467.32    163.07 o
 -20   5   7       27.57       18.52     13.49 o
 -19   5   7     5447.57     5556.16    111.41 o
 -18   5   7     3436.69     3559.74    113.14 o
 -17   5   7     3269.08     3318.82     81.81 o
 -16   5   7     5130.52     5445.67     81.74 o
 -15   5   7     2091.88     2263.80     49.54 o
 -14   5   7      767.71      816.93     29.24 o
 -13   5   7     1050.34     1074.88     34.24 o
 -12   5   7    10785.13    10759.61    112.88 o
 -11   5   7     7651.13     7582.10     78.14 o
 -10   5   7      315.43      295.04     15.84 o
  -9   5   7     6622.54     6720.07     69.16 o
  -8   5   7     4019.06     3948.50     48.74 o
  -7   5   7    11829.58    11896.23     85.13 o
  -6   5   7     7213.44     7062.60     68.46 o
  -5   5   7    24777.92    23982.85    125.96 o
  -4   5   7     1413.41     1577.34     31.11 o
  -3   5   7     4420.15     4330.62     66.63 o
  -2   5   7    10690.16    10455.18    101.40 o
  -1   5   7    19481.22    18532.08    242.11 o
   0   5   7    11004.78    11081.55    187.15 o
   1   5   7     1145.20     1224.21     22.32 o
   2   5   7        8.83       -0.41      6.30 o
   3   5   7     6928.78     7201.48     89.31 o
   4   5   7     3650.22     3778.01     52.75 o
   5   5   7     3027.55     3129.97     77.33 o
   6   5   7     6431.28     6776.40    146.30 o
   7   5   7      235.44      265.63     17.18 o
   8   5   7       32.33       33.00     13.13 o
   9   5   7       69.79       23.15     14.22 o
  10   5   7     9156.38     9427.15    186.58 o
  11   5   7       94.78      115.26     34.15 o
  12   5   7      882.75      734.94     67.32 o
  13   5   7     2242.93     2272.38    163.29 o
  14   5   7       64.35      121.49     35.02 o
 -19   6   7      457.16      458.97     33.98 o
 -18   6   7       89.50       59.63     16.71 o
 -17   6   7      119.80       68.71     15.77 o
 -16   6   7     2825.88     2969.64     67.29 o
 -15   6   7     3364.89     3675.76     64.86 o
 -14   6   7     5287.90     5467.92     77.24 o
 -13   6   7     5648.48     5680.13    144.67 o
 -12   6   7       93.58       89.31     11.25 o
 -11   6   7     9163.90     9069.53     88.91 o
 -10   6   7     8497.04     8321.68    126.43 o
  -9   6   7     7730.06     7806.66     73.65 o
  -8   6   7     9257.99     9189.80    123.08 o
  -7   6   7      335.23      325.39     18.50 o
  -6   6   7     6923.52     6582.87    123.81 o
  -5   6   7     4120.50     4015.66     44.72 o
  -4   6   7     5872.18     5932.33    103.84 o
  -3   6   7    11766.19    11964.15    240.44 o
  -2   6   7       81.07       83.21     10.84 o
  -1   6   7        4.03        8.10      9.26 o
   0   6   7      435.75      404.43     20.39 o
   1   6   7     7230.22     7174.27     77.08 o
   2   6   7     7155.59     6841.75    107.86 o
   3   6   7     2308.72     2305.79     42.32 o
   4   6   7     8676.91     8916.77    140.38 o
   5   6   7      335.53      338.13     22.49 o
   6   6   7     1452.30     1443.26     42.87 o
   7   6   7       94.32       69.73     15.66 o
   8   6   7     5644.34     5964.82    106.05 o
   9   6   7     4101.82     4353.10    122.56 o
  10   6   7      262.77      303.16     35.94 o
  11   6   7      320.69      382.68    128.80 o
  12   6   7       42.24       54.13     43.69 o
  13   6   7     1060.51     1146.65     88.17 o
  14   6   7     1014.31     1078.27     90.21 o
 -19   7   7     2126.83     2173.28     73.99 o
 -18   7   7     1243.03     1198.34     53.58 o
 -17   7   7     2725.91     2909.27     97.14 o
 -16   7   7      135.56      125.05     18.46 o
 -15   7   7       35.29       18.89     12.62 o
 -14   7   7      663.06      638.04     30.95 o
 -13   7   7     3417.76     3246.30     72.13 o
 -12   7   7     2476.73     2621.61     56.26 o
 -11   7   7      548.93      554.75     25.50 o
 -10   7   7     1325.23     1376.74     41.96 o
  -9   7   7        2.18       -2.23      9.05 o
  -8   7   7      367.12      310.34     18.11 o
  -7   7   7     7141.07     7023.76     82.15 o
  -6   7   7    10823.71    10585.85    125.55 o
  -5   7   7     2086.10     2049.80     61.36 o
  -4   7   7     4796.71     4892.76    106.65 o
  -3   7   7      359.50      408.91     17.32 o
  -2   7   7    11842.25    12237.24    193.61 o
  -1   7   7     2232.26     2216.98     51.32 o
   0   7   7     4832.62     4862.01    103.20 o
   1   7   7    13801.51    13830.12    163.77 o
   2   7   7      448.69      431.58     28.87 o
   3   7   7       54.31       48.59     11.17 o
   4   7   7     2127.65     2346.74     48.81 o
   5   7   7    12063.02    12963.81    172.88 o
   6   7   7     1945.53     2110.75    112.40 o
   7   7   7      573.75      498.65     51.43 o
   8   7   7     2338.60     2242.62     88.11 o
   9   7   7     3178.34     3471.84    113.16 o
  10   7   7     1725.84     1836.01     86.23 o
  11   7   7     1193.08     1172.18     71.68 o
  12   7   7     3163.84     3324.11    154.84 o
  13   7   7      219.98      206.07     46.78 o
 -18   8   7       31.20       33.45     20.25 o
 -17   8   7      262.13      179.53     27.07 o
 -16   8   7     2470.09     2221.09     81.86 o
 -15   8   7     2489.23     2601.11     78.95 o
 -14   8   7       21.14       23.62     12.17 o
 -13   8   7     3373.92     3365.76     76.41 o
 -12   8   7       62.57       71.09     17.79 o
 -11   8   7     3921.26     3863.65     88.92 o
 -10   8   7     1245.51     1268.08     50.21 o
  -9   8   7     1733.95     1719.82     51.28 o
  -8   8   7     5650.85     5496.98    120.09 o
  -7   8   7       28.07       15.48     13.70 o
  -6   8   7      210.27      139.38     16.28 o
  -5   8   7       77.83       57.73      9.59 o
  -4   8   7     9313.58     9311.30    143.65 o
  -3   8   7     1341.15     1413.83     36.37 o
  -2   8   7     2837.84     2717.39     51.82 o
  -1   8   7     2710.10     2523.58     56.78 o
   0   8   7      463.65      447.35     25.55 o
   1   8   7     1512.92     1485.41     45.48 o
   2   8   7     4311.70     4180.14     77.15 o
   3   8   7     6028.18     5987.31    138.37 o
   4   8   7     2471.20     2485.65     63.23 o
   5   8   7     1142.48     1160.81     45.07 o
   6   8   7     1732.84     1684.55     69.61 o
   7   8   7     1827.61     1896.36    100.31 o
   8   8   7     1250.55     1322.72     87.93 o
   9   8   7     6028.49     6676.00    201.74 o
  10   8   7       40.08       86.37     27.72 o
  11   8   7      460.10      526.57     51.27 o
  12   8   7       22.57       27.35     23.82 o
 -17   9   7       71.73       69.38     20.64 o
 -16   9   7      543.86      602.15     42.00 o
 -15   9   7        4.79       -7.12     20.91 o
 -14   9   7     1249.05     1263.88     52.54 o
 -13   9   7       10.36      -14.64     14.64 o
 -12   9   7     2236.02     2221.33     70.91 o
 -11   9   7     4246.59     4375.15    109.50 o
 -10   9   7      306.80      279.46     23.29 o
  -9   9   7       93.16       57.44     21.48 o
  -8   9   7      162.86      106.26     20.32 o
  -7   9   7     8868.01     8895.87    126.86 o
  -6   9   7      506.54      519.11     31.87 o
  -5   9   7      637.46      589.14     37.26 o
  -4   9   7     5205.48     5323.03    106.94 o
  -3   9   7     4830.19     4565.68     98.85 o
  -2   9   7     2248.40     2238.09     51.01 o
  -1   9   7        1.81       -8.91      8.91 o
   0   9   7     5775.78     5927.37     91.47 o
   1   9   7      715.50      735.07     34.98 o
   2   9   7      798.83      699.20     34.21 o
   3   9   7       27.55      -14.27     14.27 o
   4   9   7      330.20      311.79     23.49 o
   5   9   7     2087.24     2110.96     62.56 o
   6   9   7       64.37      108.10     32.48 o
   7   9   7     1065.16      974.31     76.36 o
   8   9   7      418.58      434.64     66.16 o
   9   9   7      134.78       89.57     75.26 o
  10   9   7      757.05      854.52     81.70 o
  11   9   7      222.21      275.50     78.67 o
 -16  10   7      717.03      712.78     49.66 o
 -15  10   7     1032.27     1053.81     55.68 o
 -14  10   7       79.51       56.18     19.66 o
 -13  10   7      306.55      276.03     28.42 o
 -12  10   7       99.11       75.19     17.99 o
 -11  10   7     1291.38     1225.70     54.49 o
 -10  10   7      551.27      606.92     33.48 o
  -9  10   7      394.47      392.22     30.33 o
  -8  10   7     1000.27      982.24     45.77 o
  -7  10   7       68.33       29.56     15.63 o
  -6  10   7      685.33      700.37     38.18 o
  -5  10   7      262.29      218.30     25.22 o
  -4  10   7      617.49      594.38     38.05 o
  -3  10   7     1373.67     1345.43     56.38 o
  -2  10   7       77.53       42.62     14.49 o
  -1  10   7        3.08       -6.68     16.05 o
   0  10   7      690.57      692.69     35.58 o
   1  10   7     1689.80     1533.10     52.66 o
   2  10   7      266.93      266.20     21.03 o
   3  10   7      130.33       88.19     14.03 o
   4  10   7     1430.88     1373.69     51.99 o
   5  10   7      321.27      259.52     28.59 o
   6  10   7     1138.39     1131.68     57.86 o
   7  10   7        0.14       30.83     26.49 o
   8  10   7       17.89       61.04     41.59 o
   9  10   7      440.46      540.98     66.52 o
  10  10   7       94.86      167.98     44.62 o
 -14  11   7       36.76       -8.60     19.32 o
 -13  11   7       23.26       17.44     14.80 o
 -12  11   7      120.97      130.89     26.30 o
 -11  11   7      123.34       87.45     18.73 o
 -10  11   7        2.63      -12.57     13.62 o
  -9  11   7       89.04       76.19     17.07 o
  -8  11   7       33.95       15.71     16.39 o
  -7  11   7      405.32      394.92     30.41 o
  -6  11   7       18.83        2.34     13.88 o
  -5  11   7      705.85      755.48     42.67 o
  -4  11   7      352.93      301.59     29.91 o
  -3  11   7       46.06       22.74     15.23 o
  -2  11   7      619.38      585.48     40.63 o
  -1  11   7      440.86      404.72     34.21 o
   0  11   7        2.95        9.24     15.08 o
   1  11   7     1002.31      931.06     50.37 o
   2  11   7     1131.44     1113.48     47.42 o
   3  11   7        4.96        4.34     14.37 o
   4  11   7      486.91      500.72     33.78 o
   5  11   7     1901.00     1995.54     78.42 o
   6  11   7       32.38       76.83     30.25 o
   7  11   7      481.59      477.88     48.02 o
   8  11   7      800.03      884.94     64.33 o
 -12  12   7      423.97      435.46     40.48 o
 -11  12   7      148.00      138.63     24.97 o
 -10  12   7      201.11      181.10     24.32 o
  -9  12   7     1858.67     1828.73     67.42 o
  -8  12   7      244.65      254.85     25.06 o
  -7  12   7       46.42       35.81     14.21 o
  -6  12   7      437.43      401.97     37.58 o
  -5  12   7     2519.39     2510.74     76.56 o
  -4  12   7      182.75      165.18     25.08 o
  -3  12   7      831.97      886.60     50.62 o
  -2  12   7     2842.33     2667.34     85.92 o
  -1  12   7      134.16      132.84     22.56 o
   0  12   7      823.83      827.58     50.62 o
   1  12   7      636.38      627.62     43.20 o
   2  12   7      127.31       66.26     18.59 o
   3  12   7      313.44      224.43     26.91 o
   4  12   7      722.43      661.57     54.29 o
   5  12   7       10.30       66.70     19.29 o
   6  12   7      121.36      116.56     44.51 o
   7  12   7       86.45       78.05     24.62 o
 -10  13   7     1230.43     1187.85     57.09 o
  -9  13   7      629.17      595.11     41.22 o
  -8  13   7       33.03       10.25     16.89 o
  -7  13   7      326.18      350.82     31.64 o
  -6  13   7     2276.51     2309.31     76.78 o
  -5  13   7        6.86       -8.38     15.52 o
  -4  13   7        0.91       26.19     26.67 o
  -3  13   7       91.08      106.74     23.67 o
  -2  13   7      255.47      193.23     27.14 o
  -1  13   7      193.30      155.63     23.65 o
   0  13   7       33.18        5.71     17.55 o
   1  13   7        1.20       -5.60     16.30 o
   2  13   7       30.07       54.47     22.22 o
   3  13   7       18.31      -18.01     41.85 o
   4  13   7       51.44       43.80     22.13 o
  -5  14   7      439.53      361.00     32.41 o
  -4  14   7      219.07      218.26     26.91 o
  -3  14   7       23.16      -11.08     14.14 o
  -2  14   7     1119.25     1196.35     62.76 o
  -1  14   7     1365.46     1380.42     68.26 o
 -21   0   8     1016.65     1020.40     83.40 o
 -20   0   8       69.29       94.77     27.95 o
 -19   0   8      668.17      663.74     45.88 o
 -18   0   8      180.14      123.13     20.24 o
 -17   0   8    10236.23    10335.01    235.43 o
 -16   0   8     5755.21     5813.75    164.31 o
 -15   0   8        8.94        9.21     14.33 o
 -14   0   8     1854.49     1886.97     61.04 o
 -13   0   8       31.67       28.47     10.62 o
 -12   0   8    28813.23    28528.56    281.60 o
 -11   0   8     3403.26     3536.74     91.65 o
 -10   0   8    18091.20    17997.53    142.95 o
  -9   0   8     6317.62     6093.92     71.44 o
  -8   0   8    21868.81    21624.29    147.06 o
  -7   0   8       15.27        9.35      7.27 o
  -6   0   8     8583.50     8429.44     81.13 o
  -5   0   8    81029.22    79120.62    828.74 o
  -4   0   8      161.51      268.68     13.86 o
  -3   0   8     3011.19     3105.93     47.52 o
  -2   0   8     3945.03     3975.91     58.93 o
  -1   0   8    51059.53    51585.38    246.00 o
   0   0   8    41013.99    42180.81    317.33 o
   1   0   8      907.53      783.23     26.17 o
   2   0   8    16849.01    17188.35    164.93 o
   3   0   8       81.40      103.79     14.59 o
   4   0   8    12517.48    12648.09    189.84 o
   5   0   8     2045.57     2016.31     69.95 o
   6   0   8     9899.99     9849.29    164.54 o
   7   0   8     2388.05     2414.97     85.29 o
   8   0   8     1041.97     1008.64     58.90 o
   9   0   8       14.31       17.98     18.11 o
  10   0   8        0.94       -6.71     20.11 o
  11   0   8     2890.83     2775.31    110.12 o
  12   0   8     6366.28     6312.31    175.27 o
  13   0   8      714.53      676.85     61.59 o
  14   0   8       33.22       13.68     26.56 o
  15   0   8      585.39      503.66    106.31 o
 -21   1   8     4141.69     4125.24    159.18 o
 -20   1   8     1822.09     1905.08     64.81 o
 -19   1   8      739.67      826.38     32.70 o
 -18   1   8     7854.96     8228.37    133.00 o
 -17   1   8     1273.68     1298.10     38.94 o
 -16   1   8     6835.15     7100.74    127.48 o
 -15   1   8       35.17       47.37      9.31 o
 -14   1   8     6860.48     7011.82    134.31 o
 -13   1   8     7717.80     8045.51    125.47 o
 -12   1   8      144.53      121.09     10.28 o
 -11   1   8      639.04      672.50     20.62 o
 -10   1   8      510.19      490.79     15.87 o
  -9   1   8    20014.84    20647.80    160.19 o
  -8   1   8     7934.88     7768.32     56.76 o
  -7   1   8     1335.31     1286.75     22.79 o
  -6   1   8    10267.81    10269.08     98.61 o
  -5   1   8      329.93      349.72     11.37 o
  -4   1   8    24797.53    24995.72    160.65 o
  -3   1   8     5590.78     5359.45     54.82 o
  -2   1   8     5252.31     5183.50     45.51 o
  -1   1   8    17686.51    17862.11     87.91 o
   0   1   8      265.34      289.04     13.61 o
   1   1   8     2787.96     2797.63     34.02 o
   2   1   8     1863.51     1924.89     26.53 o
   3   1   8    27439.69    27833.15    160.84 o
   4   1   8    20344.98    20053.76    122.78 o
   5   1   8       31.09       29.86      7.47 o
   6   1   8     3355.57     3192.76     53.75 o
   7   1   8       39.93       33.38     11.86 o
   8   1   8    19665.62    19023.93    412.62 o
   9   1   8     2404.92     2184.73     72.82 o
  10   1   8      868.59      774.28     40.45 o
  11   1   8     6074.28     5643.30    166.21 o
  12   1   8     2252.97     2141.89     84.16 o
  13   1   8     2476.59     2266.55     78.74 o
  14   1   8       32.02       29.54     17.58 o
  15   1   8     2815.80     2816.37     95.91 o
 -21   2   8      171.18      150.20     22.50 o
 -20   2   8     1278.76     1250.80     53.08 o
 -19   2   8      497.17      526.07     29.75 o
 -18   2   8     1964.57     2045.64     71.54 o
 -17   2   8     9134.02     9793.57    146.72 o
 -16   2   8        2.80       12.37      8.30 o
 -15   2   8     1544.26     1527.01     37.24 o
 -14   2   8     1673.46     1683.99     40.36 o
 -13   2   8     9249.03     9516.05    154.25 o
 -12   2   8     5577.02     5763.24     81.85 o
 -11   2   8     6073.71     6018.08     75.02 o
 -10   2   8     2587.12     2519.77     32.73 o
  -9   2   8      361.89      350.95     11.49 o
  -8   2   8     6346.96     6199.19     67.19 o
  -7   2   8      476.84      349.54     15.20 o
  -6   2   8      655.03      579.96     12.92 o
  -5   2   8    11882.18    11844.54     89.25 o
  -4   2   8     5121.51     5228.87     52.11 o
  -3   2   8     1608.54     1563.85     28.12 o
  -2   2   8     1429.81     1472.08     26.36 o
  -1   2   8     2091.62     1963.62     31.07 o
   0   2   8    25409.36    25363.93    143.24 o
   1   2   8      461.88      536.94     16.68 o
   2   2   8     4018.41     4289.58     57.60 o
   3   2   8     8943.64     9426.71     66.61 o
   4   2   8    11854.12    12030.46    117.06 o
   5   2   8     4213.12     4195.03     53.81 o
   6   2   8       29.20       28.96      9.11 o
   7   2   8     9626.40     9427.03    179.38 o
   8   2   8      518.82      529.60     31.60 o
   9   2   8     1054.53      971.68     42.78 o
  10   2   8      831.29      825.79     41.78 o
  11   2   8     1836.45     1974.01     88.52 o
  12   2   8     5181.84     5144.08    124.57 o
  13   2   8        5.98      -18.08     18.08 o
  14   2   8     1807.14     1690.17     71.64 o
 -21   3   8     3012.36     2943.41    114.46 o
 -20   3   8     1097.78     1110.51     50.06 o
 -19   3   8      553.80      562.53     36.90 o
 -18   3   8      444.00      465.83     25.56 o
 -17   3   8       31.70       29.49      8.92 o
 -16   3   8     4161.68     4315.52     88.46 o
 -15   3   8      488.11      484.45     22.82 o
 -14   3   8     1602.37     1526.97     38.71 o
 -13   3   8     7735.58     7816.82     88.79 o
 -12   3   8       19.23        2.31      8.42 o
 -11   3   8     1293.01     1146.86     29.51 o
 -10   3   8     3302.07     3331.00     50.56 o
  -9   3   8    17368.29    17329.76    121.16 o
  -8   3   8    13739.63    13818.96     96.40 o
  -7   3   8      479.80      478.33     17.15 o
  -6   3   8    22109.88    22687.96    108.84 o
  -5   3   8     1677.72     1560.94     30.62 o
  -4   3   8    27383.21    26101.57    150.02 o
  -3   3   8      254.36      244.40      8.37 o
  -2   3   8     5270.55     4763.51    135.88 o
  -1   3   8    12894.71    12944.43    107.99 o
   0   3   8    17566.34    17320.80    175.84 o
   1   3   8      731.32      841.31     23.45 o
   2   3   8     1186.24     1352.55     23.64 o
   3   3   8    10543.60    11057.75    114.98 o
   4   3   8      549.81      553.17     13.56 o
   5   3   8       97.06      100.06     11.04 o
   6   3   8      799.40      804.82     27.83 o
   7   3   8     1514.70     1511.00     39.23 o
   8   3   8     2215.48     2125.24     59.77 o
   9   3   8       22.24       21.84     13.09 o
  10   3   8     1005.15      909.96     43.50 o
  11   3   8     3488.60     3442.76    101.70 o
  12   3   8       89.05       60.32     23.44 o
  13   3   8      525.07      493.58     46.09 o
  14   3   8      369.99      288.01     44.34 o
 -20   4   8      402.18      406.92     32.08 o
 -19   4   8      122.36       89.99     16.62 o
 -18   4   8       43.43       31.18     12.77 o
 -17   4   8     5764.34     6112.00    118.77 o
 -16   4   8      165.43      136.70     13.44 o
 -15   4   8       30.90       38.70      9.03 o
 -14   4   8     3475.17     3632.36     82.45 o
 -13   4   8     5000.81     5011.36     69.05 o
 -12   4   8     6774.96     6772.16     86.20 o
 -11   4   8      752.02      714.52     24.22 o
 -10   4   8     6712.92     6616.37     69.71 o
  -9   4   8      333.91      303.28     16.00 o
  -8   4   8     6467.97     6538.65     63.89 o
  -7   4   8     1006.92      888.07     22.86 o
  -6   4   8       15.97        3.72      4.87 o
  -5   4   8     8993.54     8777.50     65.58 o
  -4   4   8        0.16        6.51      3.88 o
  -3   4   8      415.77      289.20     16.31 o
  -2   4   8     4070.33     3887.17     61.60 o
  -1   4   8      927.79      879.61     24.46 o
   0   4   8     4630.56     4473.62     57.96 o
   1   4   8     2420.79     2460.17     42.97 o
   2   4   8     2204.83     2082.94     30.84 o
   3   4   8     3651.42     3836.22     42.66 o
   4   4   8     1834.14     1774.11     37.95 o
   5   4   8     4652.73     4643.86     85.99 o
   6   4   8     2980.60     2958.53     71.41 o
   7   4   8     3422.06     3506.31     60.75 o
   8   4   8      234.51      213.09     19.67 o
   9   4   8     3363.50     3509.59     94.44 o
  10   4   8       30.96        9.34     14.63 o
  11   4   8      300.53      248.46     40.43 o
  12   4   8     4135.86     3966.02    139.10 o
  13   4   8       13.33      -14.97     18.51 o
  14   4   8      167.42      144.10     37.33 o
 -20   5   8       21.58      -17.78     17.78 o
 -19   5   8      500.61      529.82     38.33 o
 -18   5   8     1269.76     1301.77     53.41 o
 -17   5   8      249.47      251.29     21.34 o
 -16   5   8      521.79      485.73     24.21 o
 -15   5   8     2147.87     2139.41     49.06 o
 -14   5   8       71.49      106.51     12.71 o
 -13   5   8     3382.02     3383.57     56.39 o
 -12   5   8      152.94      162.21     14.06 o
 -11   5   8       18.57       16.16      8.22 o
 -10   5   8     2167.10     2144.21     41.27 o
  -9   5   8     6454.50     6533.63     72.40 o
  -8   5   8     1296.09     1316.86     29.97 o
  -7   5   8      799.64      813.66     22.76 o
  -6   5   8     2244.53     2159.92     34.14 o
  -5   5   8        2.60       -3.19      4.68 o
  -4   5   8    11408.52    11348.80    112.56 o
  -3   5   8      302.52      356.15     21.26 o
  -2   5   8      384.28      373.90     18.71 o
  -1   5   8     5924.38     5894.83     69.62 o
   0   5   8     6274.41     6446.22     72.79 o
   1   5   8     2248.50     2151.71     42.14 o
   2   5   8      719.48      659.45     25.73 o
   3   5   8     1774.97     1870.74     36.26 o
   4   5   8      181.89      157.33     14.90 o
   5   5   8     2140.06     2283.78     80.57 o
   6   5   8      247.87      220.70     17.95 o
   7   5   8      126.76       87.41     12.95 o
   8   5   8     1539.82     1540.23     55.69 o
   9   5   8       33.31       -6.78     15.71 o
  10   5   8       10.57       30.86     24.28 o
  11   5   8     1305.11     1333.37     65.93 o
  12   5   8      223.20      211.29     50.32 o
  13   5   8      548.60      558.58     64.00 o
 -19   6   8       58.62       41.09     12.50 o
 -18   6   8      491.40      483.04     41.55 o
 -17   6   8       24.76       22.83     11.06 o
 -16   6   8     1067.30     1170.70     38.41 o
 -15   6   8       22.97       30.61     10.67 o
 -14   6   8       63.75       24.55      9.18 o
 -13   6   8      264.44      269.25     17.08 o
 -12   6   8       17.08       21.73      8.99 o
 -11   6   8     1606.58     1560.52     37.63 o
 -10   6   8       19.33       -1.76      9.40 o
  -9   6   8      542.30      519.54     20.69 o
  -8   6   8     1515.60     1523.56     35.60 o
  -7   6   8      415.13      374.30     21.71 o
  -6   6   8     1695.74     1543.26     42.32 o
  -5   6   8      165.52      141.55     15.14 o
  -4   6   8        5.80       -7.75      8.60 o
  -3   6   8     1817.01     1695.18     39.17 o
  -2   6   8     1143.43     1074.72     34.65 o
  -1   6   8      207.65      211.52     14.96 o
   0   6   8     1298.85     1267.16     34.10 o
   1   6   8     6266.55     6330.67     75.26 o
   2   6   8      439.92      437.58     20.43 o
   3   6   8      918.87      978.29     26.45 o
   4   6   8     1608.71     1638.00     43.66 o
   5   6   8      456.20      453.05     24.79 o
   6   6   8     1639.84     1696.92     51.78 o
   7   6   8     2440.16     2569.41     75.24 o
   8   6   8      704.12      697.12     38.49 o
   9   6   8      580.98      636.39     48.64 o
  10   6   8     2686.09     2566.15    101.19 o
  11   6   8       88.52       36.16     20.83 o
  12   6   8      110.15       59.64     29.63 o
  13   6   8      555.51      554.61     65.91 o
 -19   7   8     1257.74     1264.83     65.60 o
 -18   7   8      193.18      181.58     26.08 o
 -17   7   8       38.80       49.55     18.06 o
 -16   7   8      650.38      640.11     37.37 o
 -15   7   8     1812.71     1868.75     58.23 o
 -14   7   8      260.28      183.57     19.07 o
 -13   7   8      206.98      166.12     18.05 o
 -12   7   8     5431.59     5411.52     95.24 o
 -11   7   8      299.56      236.36     19.93 o
 -10   7   8      181.07      132.97     15.01 o
  -9   7   8       66.18       50.61     12.52 o
  -8   7   8     7423.01     7026.11     96.64 o
  -7   7   8     3593.84     3385.96     66.17 o
  -6   7   8       63.18       37.69     11.18 o
  -5   7   8       41.75       15.29     12.32 o
  -4   7   8      991.81     1025.74     32.15 o
  -3   7   8     3666.95     3575.93     76.98 o
  -2   7   8      609.15      653.20     25.72 o
  -1   7   8       19.81       24.77      8.50 o
   0   7   8      161.13      155.63     14.16 o
   1   7   8        4.58       -4.24      9.15 o
   2   7   8     2707.16     2715.55     51.57 o
   3   7   8       33.76       16.97      8.81 o
   4   7   8      277.68      258.32     18.43 o
   5   7   8     1662.02     1771.30     54.70 o
   6   7   8      228.16      288.24     43.77 o
   7   7   8     1387.99     1637.89     92.12 o
   8   7   8      760.25      676.76     96.32 o
   9   7   8     2939.55     3315.31    176.55 o
  10   7   8      446.81      556.59     59.11 o
  11   7   8      830.93      891.42     64.70 o
  12   7   8       40.58       34.74     54.77 o
 -18   8   8     1034.18     1113.59     68.85 o
 -17   8   8       60.39       36.30     16.40 o
 -16   8   8     1191.64     1183.16     48.79 o
 -15   8   8     2552.27     2413.18     68.26 o
 -14   8   8     1283.03     1317.83     50.18 o
 -13   8   8      412.98      397.76     28.79 o
 -12   8   8      182.12      153.29     18.12 o
 -11   8   8     5866.34     5924.64    113.40 o
 -10   8   8       11.51      -12.98     12.98 o
  -9   8   8      211.52      236.15     23.15 o
  -8   8   8     1738.80     1712.76     56.32 o
  -7   8   8     2979.49     2891.45     72.21 o
  -6   8   8     1984.91     1950.14     58.64 o
  -5   8   8     1657.84     1687.89     53.89 o
  -4   8   8     2406.36     2407.93     55.50 o
  -3   8   8     4554.17     4568.46     96.48 o
  -2   8   8       60.59       56.77     10.76 o
  -1   8   8      186.18      184.30     17.27 o
   0   8   8     2889.52     2857.72     63.82 o
   1   8   8     8513.23     8449.88     95.13 o
   2   8   8      112.54       87.57     12.01 o
   3   8   8       27.02       22.12     12.63 o
   4   8   8       99.68       84.39     12.74 o
   5   8   8     2081.62     2161.49     67.64 o
   6   8   8     2891.93     3155.04     83.77 o
   7   8   8       47.68       52.55     38.16 o
   8   8   8      343.22      371.54     50.88 o
   9   8   8      712.83      740.01     71.20 o
  10   8   8     1166.45     1216.08     93.13 o
  11   8   8      786.49      950.26     85.97 o
 -17   9   8       16.35       40.65     15.66 o
 -16   9   8      489.64      426.17     36.73 o
 -15   9   8     1930.35     1953.74     68.00 o
 -14   9   8      197.98      214.12     22.74 o
 -13   9   8      296.66      253.60     22.96 o
 -12   9   8      404.27      440.64     29.25 o
 -11   9   8       58.02       46.75     15.71 o
 -10   9   8     1477.51     1495.35     93.20 o
  -9   9   8      253.35      218.23     21.70 o
  -8   9   8     3438.80     3414.69     87.87 o
  -7   9   8     4085.71     4047.41     88.51 o
  -6   9   8       19.61       15.65     14.70 o
  -5   9   8     2115.97     2065.95     68.71 o
  -4   9   8      656.19      620.90     38.90 o
  -3   9   8     3657.94     3613.83     90.17 o
  -2   9   8     1145.45     1107.27     44.22 o
  -1   9   8       46.21       38.87     12.95 o
   0   9   8     1606.66     1612.85     44.73 o
   1   9   8     1365.87     1370.49     47.23 o
   2   9   8     1492.98     1502.36     50.95 o
   3   9   8       76.93       68.06     14.28 o
   4   9   8      218.57      226.58     22.65 o
   5   9   8     4344.34     4540.92     93.93 o
   6   9   8       25.14       14.87     30.37 o
   7   9   8        5.34      -23.98     23.98 o
   8   9   8       77.77      119.89     34.85 o
   9   9   8     1827.69     2046.51    120.29 o
  10   9   8     1565.61     1603.98    109.30 o
 -15  10   8      434.66      451.38     37.37 o
 -14  10   8      235.70      155.39     20.75 o
 -13  10   8       12.53        5.98     13.07 o
 -12  10   8     4586.51     4558.03    106.79 o
 -11  10   8     2640.33     2706.79     96.70 o
 -10  10   8       79.78       29.75     13.98 o
  -9  10   8     1060.07     1049.54     48.59 o
  -8  10   8      621.87      523.35     34.79 o
  -7  10   8     1445.09     1365.75     54.31 o
  -6  10   8     2182.61     2118.31     66.95 o
  -5  10   8     3378.91     3352.03     91.16 o
  -4  10   8        8.58        0.87     16.72 o
  -3  10   8     1181.54     1169.97     53.74 o
  -2  10   8       38.24        6.57     16.08 o
  -1  10   8     3408.90     3288.54     89.35 o
   0  10   8     1549.16     1487.57     61.04 o
   1  10   8     3105.90     3061.27     87.73 o
   2  10   8     3020.75     2977.72     73.42 o
   3  10   8     2622.64     2488.84     68.48 o
   4  10   8      210.53      146.89     20.75 o
   5  10   8      583.94      625.20     37.38 o
   6  10   8     6349.85     6550.67    186.75 o
   7  10   8      256.53      200.19     31.08 o
   8  10   8     1002.59     1192.20     73.63 o
   9  10   8      346.86      462.19     69.64 o
 -14  11   8     2475.51     2570.31     76.51 o
 -13  11   8       50.78       34.83     21.45 o
 -12  11   8     1114.76     1169.35     76.55 o
 -11  11   8       67.20       73.23     30.78 o
 -10  11   8     1043.57     1113.09     52.40 o
  -9  11   8      350.72      277.34     27.27 o
  -8  11   8     1943.49     2004.04     68.80 o
  -7  11   8     9480.62     9720.99    148.39 o
  -6  11   8        3.74       29.70     22.54 o
  -5  11   8      569.05      576.93     41.61 o
  -4  11   8       76.54       61.55     17.98 o
  -3  11   8     5132.36     5305.04    118.44 o
  -2  11   8     4645.10     4616.63    110.68 o
  -1  11   8      638.90      572.42     41.13 o
   0  11   8      331.41      302.39     30.63 o
   1  11   8      190.20      193.00     26.16 o
   2  11   8     2666.77     2789.07     88.34 o
   3  11   8      713.82      675.01     45.19 o
   4  11   8     3922.36     3960.87     93.77 o
   5  11   8     1615.08     1619.45     83.75 o
   6  11   8        5.91       53.47     35.37 o
   7  11   8      823.68      872.39     62.52 o
 -12  12   8      260.41      247.78     32.43 o
 -11  12   8     5275.42     5673.35    141.73 o
 -10  12   8      247.05      260.38     30.02 o
  -9  12   8       47.10       49.31     15.95 o
  -8  12   8      719.25      745.43     44.38 o
  -7  12   8     1485.69     1535.55     62.62 o
  -6  12   8     4614.15     4681.03    106.74 o
  -5  12   8        3.53       -9.90     15.58 o
  -4  12   8     5188.80     5464.52    125.28 o
  -3  12   8       32.04        3.47     19.91 o
  -2  12   8      954.87      918.97     53.11 o
  -1  12   8       10.91        2.22     17.90 o
   0  12   8     3161.34     3189.73     96.21 o
   1  12   8     3617.47     3554.10    102.01 o
   2  12   8       87.94       49.75     15.99 o
   3  12   8      442.92      372.62     34.98 o
   4  12   8      960.91      870.35     63.54 o
   5  12   8     1311.33     1438.56     81.71 o
  -9  13   8      969.71      948.03     50.90 o
  -8  13   8     1161.17     1078.30     54.66 o
  -7  13   8      208.29      231.64     27.74 o
  -6  13   8      628.71      543.69     41.48 o
  -5  13   8      694.58      547.65     38.68 o
  -4  13   8     1153.72     1067.64     58.70 o
  -3  13   8      203.33      206.27     28.53 o
  -2  13   8      902.23      821.22     52.78 o
  -1  13   8      337.59      280.80     30.38 o
   0  13   8       44.29       -3.48     22.62 o
   1  13   8        0.88      -17.95     17.95 o
   2  13   8      920.10      923.62     55.68 o
 -21   1   9     1568.56     1570.56     73.61 o
 -20   1   9     1145.99     1158.19     40.73 o
 -19   1   9      308.96      319.35     25.48 o
 -18   1   9        4.03        4.68      9.13 o
 -17   1   9     2302.74     2278.54     52.17 o
 -16   1   9      397.47      376.13     22.96 o
 -15   1   9      306.40      220.21     15.60 o
 -14   1   9      187.63      202.69     14.83 o
 -13   1   9     1576.95     1542.88     43.08 o
 -12   1   9      335.02      321.46     17.05 o
 -11   1   9      454.12      381.92     14.60 o
 -10   1   9      571.34      552.66     16.95 o
  -9   1   9     3186.16     3236.72     39.13 o
  -8   1   9     2176.00     2301.74     32.37 o
  -7   1   9     2971.84     2853.37     35.33 o
  -6   1   9     1973.14     1888.90     27.53 o
  -5   1   9      125.27       93.83      7.14 o
  -4   1   9      257.56      305.68     12.44 o
  -3   1   9     9290.34     9695.15     66.53 o
  -2   1   9     1566.33     1550.66     26.83 o
  -1   1   9      188.26      183.84     11.07 o
   0   1   9      212.18      200.37     11.20 o
   1   1   9     9820.60    10242.30     99.12 o
   2   1   9      669.80      655.94     17.60 o
   3   1   9       53.03       60.32      6.47 o
   4   1   9     3697.97     3755.80     42.72 o
   5   1   9     1809.56     1814.58     34.75 o
   6   1   9      954.46      934.72     33.11 o
   7   1   9       14.37        9.70     11.88 o
   8   1   9     1695.74     1525.69     52.61 o
   9   1   9      135.54      117.67     16.75 o
  10   1   9      293.19      250.67     25.64 o
  11   1   9      267.03      231.08     25.64 o
  12   1   9     1450.47     1408.42     60.88 o
  13   1   9       11.71      -14.48     28.88 o
  14   1   9      724.28      718.96     49.02 o
 -21   2   9      129.88      139.92     19.38 o
 -20   2   9      101.50      119.91     19.41 o
 -19   2   9     1686.49     1801.11     54.06 o
 -18   2   9      766.81      770.01     33.78 o
 -17   2   9      179.30      168.61     19.52 o
 -16   2   9      700.59      741.78     29.19 o
 -15   2   9      835.99      933.95     31.90 o
 -14   2   9     2456.05     2498.17     50.83 o
 -13   2   9     5704.62     5562.25     75.99 o
 -12   2   9     1620.05     1548.04     37.11 o
 -11   2   9        1.50       -0.85      7.54 o
 -10   2   9     3339.43     3240.65     50.40 o
  -9   2   9      676.93      601.21     14.54 o
  -8   2   9     2789.86     2661.49     35.19 o
  -7   2   9       99.25       85.05      5.78 o
  -6   2   9       59.50       40.56      7.54 o
  -5   2   9      571.90      522.34     17.41 o
  -4   2   9     1633.77     1550.60     30.34 o
  -3   2   9      820.43      827.65     20.38 o
  -2   2   9        6.50       12.02      5.80 o
  -1   2   9      667.51      581.25     17.78 o
   0   2   9      605.42      660.18     19.47 o
   1   2   9       60.81       52.75      9.29 o
   2   2   9      150.25      121.72      8.37 o
   3   2   9     1495.55     1402.68     24.03 o
   4   2   9      548.21      588.11     17.27 o
   5   2   9      195.18      203.47     14.29 o
   6   2   9     8639.26     8620.61    163.10 o
   7   2   9      113.12       75.32     16.73 o
   8   2   9     1617.51     1544.44     53.30 o
   9   2   9       83.60      131.45     19.37 o
  10   2   9     3279.17     3309.91    106.27 o
  11   2   9      805.27      799.84     44.84 o
  12   2   9       70.61       39.63     21.71 o
  13   2   9       82.06       45.69     24.77 o
 -21   3   9      609.08      633.36     43.48 o
 -20   3   9     1554.40     1578.64     66.60 o
 -19   3   9       32.11       16.81     11.28 o
 -18   3   9      568.14      530.20     29.69 o
 -17   3   9      889.91      807.71     31.37 o
 -16   3   9     2727.70     2809.54     56.33 o
 -15   3   9     1552.26     1686.71     50.24 o
 -14   3   9     1510.88     1560.01     38.32 o
 -13   3   9       10.32       -4.46      8.46 o
 -12   3   9        3.27       -6.88      8.15 o
 -11   3   9     5306.97     5404.79     72.31 o
 -10   3   9     7640.10     7750.46     78.99 o
  -9   3   9     8439.90     8410.99     85.49 o
  -8   3   9     2454.35     2363.35     41.29 o
  -7   3   9       31.96       32.56      7.15 o
  -6   3   9     8039.34     8247.80     68.13 o
  -5   3   9    17037.47    16709.38     97.09 o
  -4   3   9     7382.61     7165.98     54.79 o
  -3   3   9     3352.23     3078.00     35.57 o
  -2   3   9        0.15        0.25      2.49 o
  -1   3   9     2628.01     2558.76     33.07 o
   0   3   9     5707.19     5759.65     60.63 o
   1   3   9     7814.71     7993.30     85.38 o
   2   3   9     6436.76     6457.71     78.15 o
   3   3   9       74.27       57.73      8.59 o
   4   3   9      719.66      624.90     23.82 o
   5   3   9      742.41      707.49     24.55 o
   6   3   9     4896.24     5114.50     71.59 o
   7   3   9     3447.71     3462.41     80.87 o
   8   3   9       16.75       40.64     17.18 o
   9   3   9      428.62      374.91     33.47 o
  10   3   9      775.69      709.84     46.23 o
  11   3   9      499.19      532.45     42.96 o
  12   3   9       55.12       35.46     19.17 o
  13   3   9      736.38      651.89     60.23 o
 -20   4   9      360.11      315.64     31.70 o
 -19   4   9     1814.08     2016.03     81.01 o
 -18   4   9     1955.58     1977.72     50.53 o
 -17   4   9      950.45      963.91     34.83 o
 -16   4   9       23.76       29.62     11.12 o
 -15   4   9      343.85      322.38     19.98 o
 -14   4   9    10219.94    10337.02    129.76 o
 -13   4   9     2307.51     2250.26     45.55 o
 -12   4   9     1800.44     1776.14     41.14 o
 -11   4   9     1234.53     1284.44     34.03 o
 -10   4   9      878.14      812.80     26.56 o
  -9   4   9     4529.48     4194.05     57.48 o
  -8   4   9     3051.00     3088.49     45.06 o
  -7   4   9    10253.96    10110.81     77.45 o
  -6   4   9     4807.40     4854.17     50.05 o
  -5   4   9      162.18      176.18      9.04 o
  -4   4   9       48.91       73.01     13.75 o
  -3   4   9     4139.76     3909.67     59.91 o
  -2   4   9    18592.98    18260.34    143.69 o
  -1   4   9     7099.87     7188.96    122.46 o
   0   4   9     5805.97     5902.77     91.84 o
   1   4   9       51.23       36.47      7.22 o
   2   4   9     9055.18     9387.82    156.83 o
   3   4   9     4252.19     4533.05     80.62 o
   4   4   9     4912.62     5034.18     75.50 o
   5   4   9     1322.79     1399.79     41.34 o
   6   4   9      406.65      382.69     23.55 o
   7   4   9      770.14      723.47     38.06 o
   8   4   9      998.82      979.90     45.65 o
   9   4   9     1030.08     1079.69     54.21 o
  10   4   9     1125.89     1225.54     61.11 o
  11   4   9     2034.65     1882.59     80.28 o
  12   4   9        5.54       11.58     18.82 o
  13   4   9      330.45      335.85     39.45 o
 -20   5   9      275.03      312.01     34.44 o
 -19   5   9        9.23       11.91     12.40 o
 -18   5   9     2051.94     2218.15     61.56 o
 -17   5   9     2929.52     3009.44     62.13 o
 -16   5   9     1299.08     1358.93     41.07 o
 -15   5   9     1563.49     1697.06     42.78 o
 -14   5   9        0.69       -1.21     10.21 o
 -13   5   9      463.69      449.38     21.56 o
 -12   5   9      277.30      324.79     18.49 o
 -11   5   9     5256.44     5535.97     72.41 o
 -10   5   9    13937.04    14151.89    145.76 o
  -9   5   9      220.16      229.62     14.22 o
  -8   5   9      449.79      393.42     16.79 o
  -7   5   9      492.77      433.40     22.74 o
  -6   5   9    10164.27     9954.61    107.01 o
  -5   5   9     7643.87     7666.56     88.33 o
  -4   5   9     1322.42     1152.09     37.69 o
  -3   5   9      227.72      186.29     16.46 o
  -2   5   9      247.49      243.28     16.45 o
  -1   5   9      211.17      188.23     14.19 o
   0   5   9        5.59        1.93      7.91 o
   1   5   9     5585.75     5617.10     77.29 o
   2   5   9     1300.09     1346.44     34.81 o
   3   5   9     6047.51     5974.91     83.24 o
   4   5   9      964.15      861.82     46.90 o
   5   5   9       41.37       31.78      9.82 o
   6   5   9     1982.91     2113.14     72.32 o
   7   5   9     5381.36     5343.62    102.91 o
   8   5   9     3487.16     3380.92     84.58 o
   9   5   9      877.29      862.73     45.97 o
  10   5   9       40.95       22.04     15.21 o
  11   5   9     1239.57     1268.17    100.37 o
  12   5   9     3169.06     3297.87    143.50 o
 -19   6   9     2349.44     2362.74     86.82 o
 -18   6   9     2045.13     2083.36     80.76 o
 -17   6   9      236.88      250.03     23.43 o
 -16   6   9       70.37       44.80      9.92 o
 -15   6   9     1315.39     1412.76     45.15 o
 -14   6   9     7666.61     7971.25    102.49 o
 -13   6   9     3785.65     3854.29     75.60 o
 -12   6   9        7.97       -1.58     10.71 o
 -11   6   9     2230.62     2164.78     53.97 o
 -10   6   9     1640.62     1661.72     46.80 o
  -9   6   9     4644.71     4550.77     70.04 o
  -8   6   9      360.83      315.49     19.10 o
  -7   6   9     1674.27     1663.43     45.30 o
  -6   6   9     9084.98     9080.06    104.13 o
  -5   6   9      578.64      469.26     26.97 o
  -4   6   9      194.10      201.16     20.53 o
  -3   6   9      632.07      564.66     24.24 o
  -2   6   9    15810.47    15831.86    184.69 o
  -1   6   9     6411.21     6167.95     77.21 o
   0   6   9     3774.46     3818.60     61.29 o
   1   6   9      690.01      682.94     28.50 o
   2   6   9      727.91      741.55     27.36 o
   3   6   9     6038.12     6029.22     81.06 o
   4   6   9     2610.50     2698.59     63.56 o
   5   6   9     3381.40     3620.23    114.73 o
   6   6   9     1185.12     1167.96     41.13 o
   7   6   9       29.72       41.52     13.71 o
   8   6   9      257.45      225.56     26.73 o
   9   6   9     1246.08     1262.34     92.68 o
  10   6   9     2055.98     2256.38    112.46 o
  11   6   9     1371.82     1524.11    287.12 o
  12   6   9      686.28      547.94     78.55 o
 -18   7   9     2266.33     2248.91     92.26 o
 -17   7   9       50.09       30.96     12.33 o
 -16   7   9     3116.92     3267.51     70.51 o
 -15   7   9     4116.72     4182.91     80.67 o
 -14   7   9        0.34       21.26     16.55 o
 -13   7   9        0.34        0.58     12.55 o
 -12   7   9       37.12       14.73     14.36 o
 -11   7   9     7003.56     6900.65    112.75 o
 -10   7   9     5761.14     5640.66     90.93 o
  -9   7   9     4219.88     4196.23     77.31 o
  -8   7   9      670.30      693.58     32.39 o
  -7   7   9     2959.43     2820.92     61.80 o
  -6   7   9     3604.16     3497.56     72.63 o
  -5   7   9     8064.98     7895.25    107.98 o
  -4   7   9     4276.34     4466.49    103.34 o
  -3   7   9     2087.48     2024.72     59.73 o
  -2   7   9      385.35      342.48     19.97 o
  -1   7   9     5416.35     5344.48     75.21 o
   0   7   9     3086.18     3089.96     75.37 o
   1   7   9      669.81      704.17     27.92 o
   2   7   9     5208.36     5124.40    102.42 o
   3   7   9       58.88       30.45      9.51 o
   4   7   9       26.73       20.56     10.11 o
   5   7   9      103.28       56.37     11.57 o
   6   7   9     5204.08     5525.82    139.75 o
   7   7   9     3538.34     3621.59     90.65 o
   8   7   9       42.37       52.26     24.56 o
   9   7   9     1427.65     1426.75     96.69 o
  10   7   9      285.69      215.50     42.49 o
  11   7   9     1203.11     1235.06     90.73 o
 -17   8   9      285.68      271.82     29.96 o
 -16   8   9       96.24       73.83     14.73 o
 -15   8   9     1246.26     1188.46     49.47 o
 -14   8   9     2262.10     2456.96     68.63 o
 -13   8   9     1429.42     1434.25     51.64 o
 -12   8   9     2054.96     2055.13     75.67 o
 -11   8   9      777.46      765.39     40.17 o
 -10   8   9      905.88      831.00     36.88 o
  -9   8   9     2598.73     2599.31     63.48 o
  -8   8   9      985.06      935.24     38.36 o
  -7   8   9     3045.08     3044.07     67.35 o
  -6   8   9     2921.70     3029.15     79.87 o
  -5   8   9       13.76       11.05      8.72 o
  -4   8   9      968.27      984.77     33.84 o
  -3   8   9     1289.67     1232.29     39.16 o
  -2   8   9     7432.12     7428.27     99.59 o
  -1   8   9     4594.67     4693.80     85.60 o
   0   8   9       12.88       47.29     11.18 o
   1   8   9      108.45       92.49     13.12 o
   2   8   9     4073.26     3975.54     80.55 o
   3   8   9     3507.47     3616.57    101.08 o
   4   8   9     1965.94     1981.29     71.06 o
   5   8   9     1400.58     1552.58     59.23 o
   6   8   9      282.80      281.41     28.11 o
   7   8   9     1832.49     1828.40     80.94 o
   8   8   9      847.34      835.41     57.91 o
   9   8   9      121.44       81.90     30.20 o
  10   8   9     1932.89     1881.28    117.51 o
 -16   9   9        7.16      -13.63     13.63 o
 -15   9   9     1077.96     1018.73     47.35 o
 -14   9   9      519.20      539.78     33.39 o
 -13   9   9     1287.33     1230.28     49.71 o
 -12   9   9      115.98       82.90     17.26 o
 -11   9   9      621.19      625.09     38.10 o
 -10   9   9     5588.42     5894.34    110.92 o
  -9   9   9      187.07      120.03     17.10 o
  -8   9   9      318.51      291.76     23.38 o
  -7   9   9      640.78      614.26     31.63 o
  -6   9   9     6393.21     6640.70    115.78 o
  -5   9   9        6.76      -12.99     17.48 o
  -4   9   9      569.05      492.79     36.53 o
  -3   9   9     5129.99     5156.02     94.49 o
  -2   9   9     1003.16     1016.06     35.90 o
  -1   9   9      303.68      305.23     20.46 o
   0   9   9      103.52       76.15     12.42 o
   1   9   9     6174.38     6268.20    102.55 o
   2   9   9      934.98      914.21     41.30 o
   3   9   9        0.55      -12.81     12.81 o
   4   9   9      364.11      364.39     28.40 o
   5   9   9      317.81      363.29     31.30 o
   6   9   9     1079.83     1161.80     55.23 o
   7   9   9      862.48      979.04    115.59 o
   8   9   9     1271.98     1217.41     72.21 o
   9   9   9       55.33       34.91     31.14 o
 -15  10   9     1020.73     1015.71     48.32 o
 -14  10   9      621.87      622.63     38.18 o
 -13  10   9       40.71       29.54     15.05 o
 -12  10   9        9.47        4.33     14.00 o
 -11  10   9       43.48        8.28     13.97 o
 -10  10   9      514.71      462.53     30.00 o
  -9  10   9      154.25      156.14     21.86 o
  -8  10   9       38.07        9.98     14.13 o
  -7  10   9     1338.81     1269.84     53.22 o
  -6  10   9      452.55      380.78     30.46 o
  -5  10   9      582.13      536.63     39.16 o
  -4  10   9       85.20       54.24     13.86 o
  -3  10   9       19.08        2.17     15.08 o
  -2  10   9      581.59      504.45     36.28 o
  -1  10   9       43.56        0.67     17.52 o
   0  10   9        7.52       -5.67     15.16 o
   1  10   9      804.07      787.52     38.93 o
   2  10   9        5.36       -4.61     14.94 o
   3  10   9      475.14      411.62     30.50 o
   4  10   9      126.50       65.30     19.70 o
   5  10   9      869.25      807.23     47.03 o
   6  10   9      742.30      737.03     55.86 o
   7  10   9      217.29      244.12     37.36 o
   8  10   9       48.36      120.83     54.51 o
 -13  11   9      117.25       75.03     16.71 o
 -12  11   9       57.06       40.13     16.43 o
 -11  11   9      550.50      566.97     35.30 o
 -10  11   9      237.02      207.97     29.89 o
  -9  11   9        2.33      -23.24     23.24 o
  -8  11   9      127.89      134.36     22.41 o
  -7  11   9      378.46      348.90     31.05 o
  -6  11   9        3.30        3.80     16.29 o
  -5  11   9      114.38      103.29     21.51 o
  -4  11   9       37.37       38.07     15.39 o
  -3  11   9        3.24       19.15     25.69 o
  -2  11   9      244.25      245.79     28.84 o
  -1  11   9      961.10      946.71     53.04 o
   0  11   9       23.73       15.28     16.82 o
   1  11   9       14.78       -7.46     17.18 o
   2  11   9     1122.76     1160.20     59.28 o
   3  11   9      934.70      950.58     54.37 o
   4  11   9      541.49      604.62     45.57 o
   5  11   9     1001.14      983.20     68.07 o
   6  11   9      509.72      437.86     49.10 o
 -11  12   9      670.56      753.54     47.52 o
 -10  12   9      210.61      264.37     28.72 o
  -9  12   9      358.65      442.91     44.04 o
  -8  12   9     1201.81     1223.51     57.60 o
  -7  12   9     1326.92     1254.91     57.72 o
  -6  12   9      427.77      481.18     37.66 o
  -5  12   9     2164.04     2448.29    100.32 o
  -4  12   9      237.29      182.68     30.04 o
  -3  12   9        5.50      -18.99     18.99 o
  -2  12   9      647.19      609.29     45.07 o
  -1  12   9      443.17      470.27     40.18 o
   0  12   9       32.47       25.36     18.91 o
   1  12   9      257.28      207.80     30.21 o
   2  12   9      769.79      658.34     46.25 o
   3  12   9       24.24       -3.57     17.35 o
   4  12   9      142.64      171.63     32.00 o
  -7  13   9      145.91      150.15     23.70 o
  -6  13   9      537.91      411.79     37.61 o
  -5  13   9     1456.88     1368.68     61.92 o
  -4  13   9      250.70      240.65     30.89 o
  -3  13   9      192.88      242.24     31.28 o
  -2  13   9      152.56      118.50     20.39 o
  -1  13   9      113.14       78.60     20.89 o
   0  13   9      237.22      151.62     23.02 o
 -21   0  10     2025.92     2049.11     87.83 o
 -20   0  10      744.18      751.03     43.31 o
 -19   0  10     1266.57     1278.20     59.79 o
 -18   0  10       63.72       54.50     16.43 o
 -17   0  10      811.53      741.77     43.98 o
 -16   0  10    10522.03    10997.09    163.38 o
 -15   0  10     9303.47     9510.42    186.30 o
 -14   0  10     2190.06     2225.22     70.54 o
 -13   0  10      150.66       84.41     15.05 o
 -12   0  10        9.02       -6.02     12.59 o
 -11   0  10    19055.24    18797.31    229.76 o
 -10   0  10      383.40      435.58     22.20 o
  -9   0  10     8272.88     8550.25     90.76 o
  -8   0  10    26089.73    26401.66    156.89 o
  -7   0  10     5621.78     5506.68     71.47 o
  -6   0  10        8.04        4.76      7.15 o
  -5   0  10      670.34      747.05     26.73 o
  -4   0  10    36899.77    37131.95    453.79 o
  -3   0  10     4661.89     4778.80     73.73 o
  -2   0  10      235.29      268.64     17.92 o
  -1   0  10    20299.14    20364.80    170.19 o
   0   0  10    25967.16    26095.24    254.57 o
   1   0  10    15456.14    15986.13    158.59 o
   2   0  10        4.05        8.84      8.45 o
   3   0  10    13136.46    13196.76    131.79 o
   4   0  10     1282.94     1190.90     36.61 o
   5   0  10     7486.58     7391.49    193.60 o
   6   0  10     1203.78     1297.68     52.11 o
   7   0  10     3197.77     2920.48    101.99 o
   8   0  10     2570.61     2619.70     99.92 o
   9   0  10      308.62      226.52     34.37 o
  10   0  10      117.31       68.27     22.81 o
  11   0  10        3.33       -5.54     21.76 o
  12   0  10      964.22     1022.33     76.04 o
  13   0  10     1185.22     1314.76    173.62 o
 -21   1  10        9.23        3.26     22.23 o
 -20   1  10     2844.07     2835.76     65.66 o
 -19   1  10     1520.21     1564.55     44.59 o
 -18   1  10      422.14      439.64     26.34 o
 -17   1  10     4290.23     4826.00     87.32 o
 -16   1  10      138.05      131.21     15.16 o
 -15   1  10      370.59      360.91     23.69 o
 -14   1  10       62.83       47.28     10.37 o
 -13   1  10     8440.62     8819.37     90.53 o
 -12   1  10     9173.03     9594.08    102.94 o
 -11   1  10     1443.50     1401.33     34.48 o
 -10   1  10     7144.39     7168.03     75.54 o
  -9   1  10      174.02      183.48     10.63 o
  -8   1  10    29793.71    30116.99    228.66 o
  -7   1  10     9727.71     9624.73     92.85 o
  -6   1  10     6911.63     7124.09     60.23 o
  -5   1  10     3606.95     3680.42     42.37 o
  -4   1  10      611.65      585.24     17.61 o
  -3   1  10     7854.35     7878.40     63.50 o
  -2   1  10     3506.94     3588.84     45.10 o
  -1   1  10     4767.48     4793.49     54.37 o
   0   1  10     7633.73     7645.55     68.04 o
   1   1  10      333.49      309.77     13.41 o
   2   1  10      735.82      699.14     19.55 o
   3   1  10      424.80      403.08     14.37 o
   4   1  10     4799.97     4866.63     57.58 o
   5   1  10     5555.34     5511.15     80.71 o
   6   1  10      477.45      441.91     24.60 o
   7   1  10     1501.55     1447.12     45.54 o
   8   1  10       11.38       39.45     13.29 o
   9   1  10     5714.68     5723.64    122.19 o
  10   1  10      595.87      570.93     37.61 o
  11   1  10      881.06      805.63     51.99 o
  12   1  10     4043.93     3618.57    166.16 o
  13   1  10        0.32      -17.94     18.88 o
 -21   2  10     2904.41     3029.27     93.96 o
 -20   2  10     3003.15     3252.38     82.50 o
 -19   2  10     1074.28     1189.13     43.09 o
 -18   2  10      352.69      376.19     24.50 o
 -17   2  10     1122.78     1191.56     41.64 o
 -16   2  10    10508.31    10944.13    151.86 o
 -15   2  10      959.03      948.53     32.40 o
 -14   2  10      110.25      101.10     13.03 o
 -13   2  10     1211.13     1299.57     36.01 o
 -12   2  10     9344.19     9306.22    102.08 o
 -11   2  10      853.62      834.36     27.70 o
 -10   2  10      645.61      611.36     23.07 o
  -9   2  10     5438.15     5567.09     66.30 o
  -8   2  10       66.05       58.48      8.08 o
  -7   2  10      262.09      285.98     11.98 o
  -6   2  10      548.29      544.85     18.70 o
  -5   2  10     1929.97     1935.76     36.14 o
  -4   2  10     6276.27     5987.59     58.39 o
  -3   2  10     7910.76     7844.94     66.01 o
  -2   2  10     1512.63     1396.71     31.68 o
  -1   2  10      338.91      314.31     14.68 o
   0   2  10       22.36       13.37      6.13 o
   1   2  10    14153.52    14557.45    116.00 o
   2   2  10     1990.27     1961.39     32.02 o
   3   2  10     2073.55     2083.07     33.55 o
   4   2  10     4186.31     4245.41     61.89 o
   5   2  10       74.89       83.25     15.70 o
   6   2  10     1240.98     1190.07     39.63 o
   7   2  10        1.19       27.61     11.81 o
   8   2  10    15299.46    14547.67    279.75 o
   9   2  10     1873.11     1774.74     71.35 o
  10   2  10      638.45      629.72     44.86 o
  11   2  10     1219.06     1184.63     63.15 o
  12   2  10     1027.85     1000.61     61.75 o
 -20   3  10     1718.32     1815.73     62.08 o
 -19   3  10      567.67      641.42     32.41 o
 -18   3  10      106.12      121.06     14.64 o
 -17   3  10     1353.58     1452.01     45.52 o
 -16   3  10      216.75      207.63     15.92 o
 -15   3  10      777.97      849.54     31.28 o
 -14   3  10      148.20      171.66     14.20 o
 -13   3  10      267.34      293.27     18.25 o
 -12   3  10     8533.63     8774.67    121.85 o
 -11   3  10        3.17       19.10      9.73 o
 -10   3  10      262.04      280.91     16.58 o
  -9   3  10     1852.33     1794.12     38.41 o
  -8   3  10    10247.11    10295.01     91.60 o
  -7   3  10     4457.55     4385.89     53.31 o
  -6   3  10     2567.52     2720.79     40.80 o
  -5   3  10     7089.29     6767.87     65.02 o
  -4   3  10       23.25       19.57      5.04 o
  -3   3  10     2940.05     2628.69     38.80 o
  -2   3  10      824.19      747.32     19.90 o
  -1   3  10     3651.55     3625.75     52.28 o
   0   3  10    12504.42    12545.55    159.76 o
   1   3  10      556.53      568.06     21.60 o
   2   3  10     2173.10     2078.19     39.63 o
   3   3  10        2.96      -10.82     10.82 o
   4   3  10     4718.29     4709.16     74.47 o
   5   3  10     2209.15     2175.61     56.46 o
   6   3  10     2075.94     1904.14     53.54 o
   7   3  10     1587.73     1542.04     53.24 o
   8   3  10        6.25       20.36     15.76 o
   9   3  10     2265.00     2212.83     78.53 o
  10   3  10      330.49      317.10     33.55 o
  11   3  10      305.65      245.83     32.70 o
  12   3  10      716.63      655.90     49.52 o
 -20   4  10      624.81      664.72     45.19 o
 -19   4  10        1.68       -0.73     12.00 o
 -18   4  10      129.83      131.97     20.61 o
 -17   4  10        2.18       16.84      9.47 o
 -16   4  10     2183.88     2336.58     50.90 o
 -15   4  10      380.06      385.11     20.92 o
 -14   4  10       62.50       74.54     11.79 o
 -13   4  10     3583.51     3566.04     60.95 o
 -12   4  10       61.91       77.96     11.19 o
 -11   4  10     4307.56     4305.33     82.73 o
 -10   4  10        1.63       13.26      8.21 o
  -9   4  10     6011.98     6109.13     70.64 o
  -8   4  10     5623.50     5689.58     62.15 o
  -7   4  10      929.20      829.96     28.27 o
  -6   4  10     1034.91      990.43     30.30 o
  -5   4  10     1943.02     1905.48     44.50 o
  -4   4  10    14859.85    14759.70    120.91 o
  -3   4  10      952.73      963.86     31.90 o
  -2   4  10      305.19      275.87     19.13 o
  -1   4  10      209.09      169.79     13.71 o
   0   4  10     7272.91     7189.46     73.42 o
   1   4  10     4199.14     4220.12     64.73 o
   2   4  10      247.14      258.65     15.11 o
   3   4  10        3.28       -2.20     10.92 o
   4   4  10        8.95       28.24     10.88 o
   5   4  10     1573.62     1600.01     45.83 o
   6   4  10       25.19       23.23     13.62 o
   7   4  10       17.18       13.94     13.82 o
   8   4  10     1690.76     1719.79     67.98 o
   9   4  10       19.68       16.79     15.42 o
  10   4  10      218.99      259.22     30.83 o
  11   4  10      130.83       75.95     20.31 o
  12   4  10       10.66       30.17     28.01 o
 -19   5  10       70.51       67.30     16.70 o
 -18   5  10        4.52        7.81     10.27 o
 -17   5  10     1567.36     1655.33     49.39 o
 -16   5  10        1.77        0.93     11.34 o
 -15   5  10     1884.05     1877.07     50.39 o
 -14   5  10       19.67       17.51     11.11 o
 -13   5  10      514.69      418.13     24.69 o
 -12   5  10     1337.18     1403.55     43.98 o
 -11   5  10      408.16      326.48     22.07 o
 -10   5  10      316.75      266.88     19.34 o
  -9   5  10       71.48       72.98     10.76 o
  -8   5  10     1539.05     1543.82     40.01 o
  -7   5  10       53.11       74.95     10.44 o
  -6   5  10      111.74      101.36     11.47 o
  -5   5  10      169.02      182.26     15.32 o
  -4   5  10        9.96       -3.12     10.23 o
  -3   5  10     1804.44     1742.93     47.54 o
  -2   5  10      106.62       70.03     12.40 o
  -1   5  10       61.95       51.45      8.64 o
   0   5  10     3286.10     3276.56     56.68 o
   1   5  10        4.32       13.21      6.64 o
   2   5  10      689.48      666.41     34.52 o
   3   5  10       42.71       14.07     10.17 o
   4   5  10     1927.81     1905.48     50.01 o
   5   5  10      513.65      539.95     27.80 o
   6   5  10      809.96      871.36     36.29 o
   7   5  10      473.29      446.98     31.94 o
   8   5  10      139.30       82.84     16.70 o
   9   5  10     2383.52     2347.52     82.75 o
  10   5  10       38.78       55.09     23.65 o
  11   5  10      114.37       76.42     25.53 o
 -19   6  10     1476.26     1437.90     64.35 o
 -18   6  10       81.86       80.28     17.22 o
 -17   6  10      175.51      119.85     14.81 o
 -16   6  10     1360.18     1414.79     45.93 o
 -15   6  10      839.62      839.80     35.21 o
 -14   6  10      849.88      843.04     36.54 o
 -13   6  10      459.48      489.81     28.12 o
 -12   6  10      641.90      632.93     31.29 o
 -11   6  10        8.30       -3.34     12.44 o
 -10   6  10     3039.00     3120.38     65.47 o
  -9   6  10     1075.06     1034.60     34.96 o
  -8   6  10      199.90      155.62     14.51 o
  -7   6  10     3487.94     3358.23     66.32 o
  -6   6  10      615.31      648.55     31.77 o
  -5   6  10     1410.62     1279.20     43.64 o
  -4   6  10      280.01      242.37     20.20 o
  -3   6  10     1681.77     1623.42     41.72 o
  -2   6  10     1070.23     1080.17     34.18 o
  -1   6  10     2457.49     2351.33     49.74 o
   0   6  10      412.99      441.26     22.02 o
   1   6  10      103.48      112.88     12.29 o
   2   6  10     1017.86     1058.28     41.55 o
   3   6  10       34.00       13.32     14.56 o
   4   6  10      475.22      534.61     27.78 o
   5   6  10      242.56      267.63     20.86 o
   6   6  10        5.35       14.38     10.21 o
   7   6  10      803.08      849.72     43.03 o
   8   6  10      696.80      662.71     51.37 o
   9   6  10       62.50       65.05     27.64 o
  10   6  10      594.31      666.47     64.76 o
  11   6  10      599.07      623.58     81.00 o
 -18   7  10      282.90      281.69     26.26 o
 -17   7  10      339.37      289.89     25.58 o
 -16   7  10      521.02      598.46     31.34 o
 -15   7  10      220.79      179.27     18.45 o
 -14   7  10     1243.89     1277.22     50.29 o
 -13   7  10       14.85       15.16     11.55 o
 -12   7  10       22.25        3.80     12.61 o
 -11   7  10     2106.33     2008.64     62.61 o
 -10   7  10      101.66      108.19     16.31 o
  -9   7  10      369.15      310.77     23.14 o
  -8   7  10      765.61      675.92     32.49 o
  -7   7  10      125.96      102.97     13.90 o
  -6   7  10      878.70      777.87     36.37 o
  -5   7  10       11.19      -10.91     13.99 o
  -4   7  10      148.37      113.30     12.58 o
  -3   7  10       88.04       68.90     10.26 o
  -2   7  10     1646.01     1609.94     43.01 o
  -1   7  10      755.65      719.08     29.36 o
   0   7  10        4.13       -5.98     12.23 o
   1   7  10     1118.07     1059.63     42.08 o
   2   7  10     1771.72     1924.20     56.98 o
   3   7  10     5623.53     5759.83     89.28 o
   4   7  10      283.87      281.47     21.08 o
   5   7  10       43.91       26.84     15.15 o
   6   7  10     3216.32     3419.05     87.91 o
   7   7  10      333.82      318.27     30.23 o
   8   7  10     1385.03     1391.61     74.34 o
   9   7  10      462.78      367.55     41.56 o
  10   7  10      224.20      277.88     48.79 o
 -17   8  10      158.37      112.79     17.29 o
 -16   8  10      536.34      455.27     32.53 o
 -15   8  10      660.56      633.28     39.10 o
 -14   8  10     1549.78     1545.57     60.30 o
 -13   8  10       37.27       10.92     15.27 o
 -12   8  10      209.23      129.61     18.97 o
 -11   8  10      167.20      194.51     21.43 o
 -10   8  10     2771.25     2757.83     67.71 o
  -9   8  10     1197.23     1193.13     44.53 o
  -8   8  10      105.85       48.33     11.67 o
  -7   8  10     3652.82     3591.31     74.25 o
  -6   8  10       81.34       68.78     15.44 o
  -5   8  10     5129.44     5394.64     97.30 o
  -4   8  10       23.16       18.56     10.34 o
  -3   8  10     3811.66     3795.61     70.77 o
  -2   8  10     2140.64     2102.96     50.96 o
  -1   8  10     4645.04     4764.68     76.21 o
   0   8  10      264.00      227.47     18.53 o
   1   8  10       11.82       22.00     16.48 o
   2   8  10     5752.15     5889.72    101.38 o
   3   8  10       41.67       31.04     13.13 o
   4   8  10        1.31      -12.36     14.40 o
   5   8  10     1362.53     1305.86     56.14 o
   6   8  10      754.21      773.84     44.39 o
   7   8  10       49.77       43.34     19.82 o
   8   8  10       82.31       40.20     27.45 o
   9   8  10     1624.24     1585.10     83.97 o
 -16   9  10        1.07        3.37     16.43 o
 -15   9  10      241.32      255.21     27.38 o
 -14   9  10     1004.04     1062.90     52.34 o
 -13   9  10      744.33      741.43     43.15 o
 -12   9  10      544.94      475.68     34.23 o
 -11   9  10     2243.56     2198.58     69.39 o
 -10   9  10      113.56       94.42     15.11 o
  -9   9  10     1468.40     1493.59     51.72 o
  -8   9  10        0.21      -13.83     13.83 o
  -7   9  10      506.12      428.50     28.80 o
  -6   9  10     5710.56     5492.87    101.90 o
  -5   9  10        7.30       -0.47     14.60 o
  -4   9  10       53.99       51.71     13.12 o
  -3   9  10      556.46      516.32     36.37 o
  -2   9  10      845.26      822.98     33.60 o
  -1   9  10      945.28      905.24     34.67 o
   0   9  10       17.59        9.68     14.71 o
   1   9  10     6033.37     6030.93    104.39 o
   2   9  10      777.19      766.13     38.53 o
   3   9  10     2000.48     2080.39     64.43 o
   4   9  10      398.39      443.99     34.26 o
   5   9  10      672.02      773.81     45.37 o
   6   9  10     3432.11     3722.34    111.60 o
   7   9  10        3.62        5.91     18.89 o
   8   9  10       12.51       23.97     20.44 o
 -14  10  10      418.41      473.19     37.09 o
 -13  10  10      456.89      486.37     36.57 o
 -12  10  10      277.91      279.48     28.51 o
 -11  10  10     3200.14     3271.09     80.70 o
 -10  10  10     1386.55     1438.45     53.46 o
  -9  10  10      133.35      104.79     17.23 o
  -8  10  10     1150.25     1099.29     46.11 o
  -7  10  10      142.30      103.20     16.27 o
  -6  10  10        4.66      -14.67     14.67 o
  -5  10  10      573.07      507.90     33.01 o
  -4  10  10     4294.52     4240.51     96.09 o
  -3  10  10     1523.57     1460.93     53.89 o
  -2  10  10      840.19      775.21     39.76 o
  -1  10  10       42.64       21.22     12.06 o
   0  10  10     1899.75     1915.80     73.13 o
   1  10  10      116.93       99.87     21.33 o
   2  10  10     2662.93     2685.66     74.17 o
   3  10  10     3404.92     3383.30     84.94 o
   4  10  10     1440.22     1331.45     54.40 o
   5  10  10      156.69      138.45     24.25 o
   6  10  10        2.15       22.93     21.71 o
 -13  11  10     3150.35     3244.95     94.72 o
 -12  11  10      652.45      619.99     42.97 o
 -11  11  10     2832.36     3026.97     80.77 o
 -10  11  10     1816.40     1857.72     71.36 o
  -9  11  10     3602.46     3805.87     88.63 o
  -8  11  10     1153.15     1178.87     49.85 o
  -7  11  10     1185.09     1078.56     47.39 o
  -6  11  10     6476.08     6677.86    113.61 o
  -5  11  10       41.83       25.81     14.62 o
  -4  11  10      111.81       73.51     19.22 o
  -3  11  10       51.76       48.12     16.04 o
  -2  11  10     6145.52     6228.99    113.75 o
  -1  11  10     1106.66     1181.71     59.73 o
   0  11  10       23.43      -22.77     22.77 o
   1  11  10     1034.12      969.19     54.88 o
   2  11  10       83.57       83.93     20.38 o
   3  11  10     1861.56     1865.47     76.52 o
   4  11  10       72.70       97.21     22.16 o
 -10  12  10     2861.87     2806.08     87.29 o
  -9  12  10      920.45      948.30     46.45 o
  -8  12  10       68.52       28.52     13.81 o
  -7  12  10      742.27      791.17     42.08 o
  -6  12  10       15.86       16.26     13.52 o
  -5  12  10     2301.00     2242.01    108.31 o
  -4  12  10      143.36       75.08     18.81 o
  -3  12  10     3426.01     3401.01    154.66 o
  -2  12  10      739.99      712.05     50.05 o
  -1  12  10      701.88      711.70     49.54 o
   0  12  10       12.18      -19.72     19.72 o
   1  12  10      570.47      580.21     44.84 o
   2  12  10     3758.27     3975.43    114.32 o
 -20   1  11      799.89      841.17     36.33 o
 -19   1  11        2.67       -8.27     10.72 o
 -18   1  11        9.74        0.51      8.74 o
 -17   1  11      535.74      492.80     26.69 o
 -16   1  11     1791.00     1848.54     48.88 o
 -15   1  11       34.83       22.32     10.67 o
 -14   1  11      895.22      802.52     31.10 o
 -13   1  11     2762.78     2620.36     54.52 o
 -12   1  11      399.85      435.80     20.90 o
 -11   1  11      364.06      335.97     16.47 o
 -10   1  11      663.82      649.46     22.41 o
  -9   1  11     8119.99     7947.56     75.00 o
  -8   1  11        3.70        6.71      4.78 o
  -7   1  11      217.85      215.83     11.70 o
  -6   1  11        3.65       -3.48      5.41 o
  -5   1  11     2478.49     2426.59     35.43 o
  -4   1  11       33.16       37.70      6.62 o
  -3   1  11      328.08      376.00     16.00 o
  -2   1  11     5158.25     5176.82     60.10 o
  -1   1  11       17.13       16.10      6.69 o
   0   1  11        1.24        4.69      6.73 o
   1   1  11      661.77      691.09     20.52 o
   2   1  11       98.00       80.48      7.75 o
   3   1  11     1584.13     1642.27     51.98 o
   4   1  11     1084.30     1095.88     40.05 o
   5   1  11      718.29      799.00     32.28 o
   6   1  11       52.39       60.45     12.82 o
   7   1  11      210.49      179.22     26.64 o
   8   1  11       95.81       98.11     25.13 o
   9   1  11     2808.18     2711.58     89.17 o
  10   1  11       28.80       47.16     31.89 o
  11   1  11      154.40      105.00     22.83 o
 -20   2  11      117.61       80.72     16.31 o
 -19   2  11      354.14      352.70     26.26 o
 -18   2  11     1998.93     2140.50     60.49 o
 -17   2  11       54.41       23.76     10.77 o
 -16   2  11       80.01       67.47     18.31 o
 -15   2  11      412.69      463.60     26.53 o
 -14   2  11     1881.86     1752.84     50.35 o
 -13   2  11       66.48       63.43      9.18 o
 -12   2  11       18.94       22.50      7.93 o
 -11   2  11     2064.90     2094.18     44.10 o
 -10   2  11      377.16      359.77     19.01 o
  -9   2  11      170.95      184.53     14.96 o
  -8   2  11     1430.66     1364.84     33.47 o
  -7   2  11      646.99      616.43     21.41 o
  -6   2  11     2304.65     2245.87     36.91 o
  -5   2  11     5073.30     5027.46     56.68 o
  -4   2  11     6380.73     6283.30     62.52 o
  -3   2  11        4.00       -3.17      7.39 o
  -2   2  11     1103.46     1133.86     32.02 o
  -1   2  11     4043.81     4133.83     53.35 o
   0   2  11     2814.85     2850.47     41.49 o
   1   2  11     1004.03     1029.86     31.75 o
   2   2  11       35.26       28.74      7.83 o
   3   2  11      101.17      107.53     12.66 o
   4   2  11     3366.99     3266.80     85.63 o
   5   2  11      123.19      142.92     20.77 o
   6   2  11       39.48       81.07     17.07 o
   7   2  11     1067.70     1049.40     48.47 o
   8   2  11        1.90       -1.46     13.13 o
   9   2  11       20.64      -18.40     18.40 o
  10   2  11        2.66        9.65     20.61 o
  11   2  11      481.19      379.45     45.58 o
 -20   3  11      109.39       58.01     14.59 o
 -19   3  11      577.40      676.14     35.12 o
 -18   3  11      564.69      653.82     33.78 o
 -17   3  11      593.73      595.37     32.10 o
 -16   3  11      368.88      371.13     24.97 o
 -15   3  11     1030.35     1084.93     35.70 o
 -14   3  11     5828.45     6105.56     81.39 o
 -13   3  11      265.87      289.69     18.47 o
 -12   3  11      556.54      556.82     24.03 o
 -11   3  11      125.00      133.90     13.89 o
 -10   3  11    13960.64    14057.76    151.39 o
  -9   3  11     1791.39     1758.22     39.20 o
  -8   3  11     1385.22     1397.65     32.14 o
  -7   3  11      648.43      694.14     25.82 o
  -6   3  11     1644.56     1525.88     37.69 o
  -5   3  11     1639.45     1675.27     41.63 o
  -4   3  11      847.47      858.14     27.54 o
  -3   3  11     2066.92     2221.40     43.22 o
  -2   3  11      377.76      387.55     18.68 o
  -1   3  11      147.08      138.36     17.84 o
   0   3  11      928.05      880.42     27.90 o
   1   3  11     1826.11     1931.51     41.06 o
   2   3  11      139.37      142.10     13.33 o
   3   3  11     4165.33     4137.01     71.59 o
   4   3  11     3110.50     2975.50     62.06 o
   5   3  11      721.15      670.06     36.72 o
   6   3  11      132.80       91.50     16.97 o
   7   3  11      400.20      409.53     30.00 o
   8   3  11     2915.51     2809.77     76.75 o
   9   3  11      191.56      153.88     21.62 o
  10   3  11      214.03      155.91     26.98 o
  11   3  11      145.99      121.03     24.62 o
 -20   4  11       26.75       26.27     17.67 o
 -19   4  11      604.15      595.47     35.98 o
 -18   4  11     2849.61     3079.76     82.83 o
 -17   4  11     4579.25     4898.62    102.92 o
 -16   4  11      864.69      950.08     38.74 o
 -15   4  11        1.73       20.09     10.88 o
 -14   4  11       24.89       41.49     12.47 o
 -13   4  11    12609.19    12578.12    135.49 o
 -12   4  11      752.69      833.69     34.37 o
 -11   4  11      862.48      985.65     35.96 o
 -10   4  11     3207.72     3127.80     62.24 o
  -9   4  11        5.33        7.82     11.85 o
  -8   4  11     1483.23     1471.16     38.92 o
  -7   4  11     1508.38     1511.69     39.22 o
  -6   4  11     8357.17     8054.99     88.52 o
  -5   4  11     5501.89     5295.19     76.20 o
  -4   4  11        9.23        4.16     10.72 o
  -3   4  11      407.51      390.54     20.88 o
  -2   4  11     6944.02     6889.39     83.24 o
  -1   4  11     5254.15     5140.04     87.11 o
   0   4  11     1587.33     1626.92     38.30 o
   1   4  11      874.83      932.69     29.27 o
   2   4  11     1109.33     1039.83     36.59 o
   3   4  11      200.25      180.55     16.76 o
   4   4  11     2031.66     1960.27     51.81 o
   5   4  11     1899.94     1863.12     51.48 o
   6   4  11     1918.62     1916.87     63.09 o
   7   4  11     1127.51     1059.36     49.32 o
   8   4  11       37.03       34.05     20.95 o
   9   4  11        1.86      -17.68     17.68 o
  10   4  11      999.39      974.05     50.69 o
  11   4  11      852.33      860.00     49.44 o
 -19   5  11     1726.78     1814.92     73.63 o
 -18   5  11       33.87       23.99     19.90 o
 -17   5  11       76.87       71.38     13.32 o
 -16   5  11       80.77       51.90     16.74 o
 -15   5  11     2359.58     2420.01     62.33 o
 -14   5  11     2202.36     2082.88     56.46 o
 -13   5  11     3142.88     3320.51     69.81 o
 -12   5  11      784.14      788.58     34.24 o
 -11   5  11     1281.54     1225.50     41.61 o
 -10   5  11     1253.99     1198.40     40.72 o
  -9   5  11     2601.95     2478.18     52.98 o
  -8   5  11     9200.70     9073.67    150.27 o
  -7   5  11      407.60      381.16     21.28 o
  -6   5  11      131.80      134.93     13.99 o
  -5   5  11      980.10      870.47     32.82 o
  -4   5  11     4353.77     4189.80     76.80 o
  -3   5  11     2437.80     2398.90     58.22 o
  -2   5  11     4851.63     4939.22     94.01 o
  -1   5  11     2703.51     2550.64     52.35 o
   0   5  11      986.34      981.03     29.53 o
   1   5  11      344.33      333.21     26.06 o
   2   5  11     4406.08     4454.66     90.36 o
   3   5  11     8795.83     8724.17    109.41 o
   4   5  11     1083.54      975.76     38.22 o
   5   5  11       47.43       67.48     10.89 o
   6   5  11       13.27       12.72     12.51 o
   7   5  11     2796.53     2863.13     79.92 o
   8   5  11      777.21      683.12     40.63 o
   9   5  11     1522.26     1444.65     66.63 o
  10   5  11     1776.00     1913.31     85.41 o
 -18   6  11     2342.40     2508.54     68.09 o
 -17   6  11     2976.72     3261.97     76.38 o
 -16   6  11      293.62      295.72     23.86 o
 -15   6  11      433.43      359.48     25.93 o
 -14   6  11      263.57      229.85     21.34 o
 -13   6  11     3832.06     3906.16     78.29 o
 -12   6  11     1664.34     1625.65     50.29 o
 -11   6  11     1362.14     1396.59     46.25 o
 -10   6  11     2509.86     2597.07     57.03 o
  -9   6  11       10.02        3.15     11.37 o
  -8   6  11      469.69      461.35     24.25 o
  -7   6  11     1045.71      975.44     37.35 o
  -6   6  11     6295.27     6058.93     97.84 o
  -5   6  11     4046.29     4000.89    121.47 o
  -4   6  11       84.37       49.85     11.96 o
  -3   6  11      650.77      701.67     28.88 o
  -2   6  11     2090.95     2041.38     48.64 o
  -1   6  11     6152.44     6058.70     93.50 o
   0   6  11      771.80      754.62     29.90 o
   1   6  11     5323.25     5283.85     92.90 o
   2   6  11      193.24      184.92     21.77 o
   3   6  11      370.79      382.16     25.32 o
   4   6  11      741.39      710.86     33.44 o
   5   6  11      928.63      987.60     39.59 o
   6   6  11     5522.41     5747.70    111.13 o
   7   6  11     1385.86     1344.44     70.45 o
   8   6  11       85.95       99.29     26.70 o
   9   6  11      122.97       67.86     21.58 o
 -18   7  11      285.62      289.06     27.81 o
 -17   7  11      872.77      862.83     41.12 o
 -16   7  11      326.48      278.80     22.76 o
 -15   7  11      605.43      646.73     34.77 o
 -14   7  11     6771.51     7595.93    114.77 o
 -13   7  11      368.52      382.16     27.39 o
 -12   7  11       57.97       22.02     12.70 o
 -11   7  11        2.60      -11.36     14.38 o
 -10   7  11     4441.93     4700.80     87.44 o
  -9   7  11     6080.34     6224.54     98.96 o
  -8   7  11     1547.73     1565.16     49.95 o
  -7   7  11     1258.37     1198.02     45.27 o
  -6   7  11      963.11      959.80     41.54 o
  -5   7  11      702.82      755.16     31.19 o
  -4   7  11     1467.77     1483.06     43.12 o
  -3   7  11     3277.29     3315.69     66.75 o
  -2   7  11     3239.55     3246.63     86.07 o
  -1   7  11      426.58      408.43     23.37 o
   0   7  11       23.17        4.13     12.62 o
   1   7  11     3006.05     3025.24     72.91 o
   2   7  11     1218.72     1272.33     41.49 o
   3   7  11     2779.40     2782.12     64.78 o
   4   7  11     1570.52     1521.12     49.06 o
   5   7  11       52.36       58.67     15.33 o
   6   7  11       48.31       25.95     12.87 o
   7   7  11     1052.61     1283.07     71.16 o
   8   7  11     2312.82     2334.09     97.71 o
   9   7  11      183.80      148.19     28.69 o
 -17   8  11       42.50       82.08     18.86 o
 -16   8  11       85.03      100.09     17.83 o
 -15   8  11      205.42      182.14     23.46 o
 -14   8  11     1093.49     1138.71     52.98 o
 -13   8  11     1632.24     1673.07     62.38 o
 -12   8  11      820.42      787.81     42.65 o
 -11   8  11     2175.71     2145.69     69.22 o
 -10   8  11       48.04       63.01     14.46 o
  -9   8  11       55.55       15.40     15.92 o
  -8   8  11       39.99        7.19     12.53 o
  -7   8  11     2923.29     2874.28     68.30 o
  -6   8  11     3876.42     3970.40     86.19 o
  -5   8  11     1363.58     1387.95     43.51 o
  -4   8  11       49.32       55.72     11.95 o
  -3   8  11        0.48        3.77     11.00 o
  -2   8  11      293.67      308.23     25.54 o
  -1   8  11     4322.61     4210.35     84.83 o
   0   8  11     2461.84     2451.58     69.44 o
   1   8  11        2.47       23.18     13.32 o
   2   8  11      836.47      794.22     39.59 o
   3   8  11      383.19      363.52     30.22 o
   4   8  11     1018.76     1086.71     51.88 o
   5   8  11        6.25      -15.39     15.39 o
   6   8  11      967.27     1012.66     51.91 o
   7   8  11      676.70      549.32     48.88 o
 -15   9  11      428.59      471.46     36.51 o
 -14   9  11      610.77      676.15     42.90 o
 -13   9  11     1256.18     1350.16     58.60 o
 -12   9  11     1003.64      969.41     49.25 o
 -11   9  11       70.94       50.69     13.44 o
 -10   9  11      333.43      331.48     26.60 o
  -9   9  11     3428.95     3558.84     81.07 o
  -8   9  11       54.02       40.15     14.43 o
  -7   9  11        7.94        3.17     13.13 o
  -6   9  11     1286.85     1250.27     51.16 o
  -5   9  11     5948.79     5873.74    107.28 o
  -4   9  11      252.59      240.61     22.85 o
  -3   9  11        8.89        4.83     11.77 o
  -2   9  11     4037.67     4167.79     76.20 o
  -1   9  11      425.76      444.22     31.44 o
   0   9  11      212.62      298.51     26.81 o
   1   9  11      917.44      829.05     40.82 o
   2   9  11     3427.44     3388.04     83.09 o
   3   9  11      810.29      781.26     42.07 o
   4   9  11      127.16      157.57     23.94 o
   5   9  11      947.03      951.93     51.70 o
   6   9  11      245.55      279.36     31.00 o
 -14  10  11      512.06      547.11     39.85 o
 -13  10  11      299.02      250.16     27.95 o
 -12  10  11      188.84      170.84     22.23 o
 -11  10  11      466.86      477.92     32.85 o
 -10  10  11      834.19      816.72     41.21 o
  -9  10  11      739.67      633.42     37.23 o
  -8  10  11      195.85      187.98     21.61 o
  -7  10  11        3.27      -16.15     16.15 o
  -6  10  11     1852.67     1814.95     58.41 o
  -5  10  11      110.52       90.29     15.74 o
  -4  10  11      109.34       72.54     20.76 o
  -3  10  11       37.42       26.59     14.14 o
  -2  10  11       26.85        8.73     17.77 o
  -1  10  11      893.38      933.71     52.90 o
   0  10  11      229.45      218.28     27.07 o
   1  10  11      290.18      238.50     27.65 o
   2  10  11      186.77      219.36     24.96 o
   3  10  11        2.04      -15.15     15.39 o
   4  10  11      966.29      913.67     50.84 o
   5  10  11      260.80      207.82     27.99 o
 -11  11  11       56.25       57.39     16.82 o
 -10  11  11      977.89     1019.82     48.20 o
  -9  11  11       18.04       26.93     13.79 o
  -8  11  11      155.49      128.96     27.23 o
  -7  11  11      425.06      387.78     29.58 o
  -6  11  11      301.75      284.70     25.71 o
  -5  11  11        3.08       -3.50     14.95 o
  -4  11  11      299.33      245.76     25.21 o
  -3  11  11       81.23       31.49     19.60 o
  -2  11  11      226.39      210.52     27.93 o
  -1  11  11       18.14       13.41     19.57 o
   0  11  11      131.38       68.64     20.91 o
   1  11  11        2.32       -8.67     14.99 o
   2  11  11       11.97       11.27     22.66 o
  -8  12  11      184.63      199.72     22.94 o
  -7  12  11      693.93      708.45     40.10 o
  -6  12  11      187.02      159.72     20.80 o
  -5  12  11       70.57       41.22     16.75 o
  -4  12  11     1591.03     1504.94     60.89 o
  -3  12  11      517.81      528.34     43.55 o
  -2  12  11      104.42      106.72     23.50 o
  -1  12  11      231.88      259.58     33.80 o
 -20   0  12     4492.01     5380.72    225.70 o
 -19   0  12     1247.30     1340.51     64.52 o
 -18   0  12      597.97      602.03     42.52 o
 -17   0  12       14.46       -2.25     15.50 o
 -16   0  12      498.96      416.87     35.23 o
 -15   0  12     3299.03     3469.47     97.91 o
 -14   0  12     1630.90     1749.97     67.06 o
 -13   0  12     2379.22     2479.95     77.53 o
 -12   0  12      485.00      454.47     43.65 o
 -11   0  12       10.52      -11.78     28.06 o
 -10   0  12     5016.91     5151.71    104.30 o
  -9   0  12       24.26       56.10     17.97 o
  -8   0  12     4916.52     5202.11     77.71 o
  -7   0  12    16390.84    16582.04    151.38 o
  -6   0  12      627.95      588.35     33.74 o
  -5   0  12     1570.27     1645.27     48.00 o
  -4   0  12     1010.08     1047.06     39.07 o
  -3   0  12    14816.67    15273.28    177.50 o
  -2   0  12     3243.37     3388.27     68.48 o
  -1   0  12     2094.35     2146.61     55.05 o
   0   0  12     4311.55     4280.07     83.72 o
   1   0  12     4004.13     4259.36     73.00 o
   2   0  12       40.52       38.72     12.59 o
   3   0  12       75.98      114.71     44.69 o
   4   0  12     6914.77     6802.71    206.68 o
   5   0  12     2446.97     2301.83    125.23 o
   6   0  12      176.87      271.88     47.87 o
   7   0  12     1841.10     1578.79    110.25 o
   8   0  12      532.06      377.69     57.54 o
   9   0  12     3278.24     3313.50    168.99 o
  10   0  12      950.76      873.20     92.90 o
 -20   1  12      391.07      446.49     27.53 o
 -19   1  12     2002.29     2072.34     61.83 o
 -18   1  12      397.20      368.20     23.83 o
 -17   1  12     1289.93     1310.52     52.93 o
 -16   1  12     4747.05     5039.42    123.76 o
 -15   1  12     1067.22     1142.29     38.74 o
 -14   1  12       20.60       15.49      9.88 o
 -13   1  12      110.09      117.52     14.02 o
 -12   1  12     9112.15     9445.46    121.68 o
 -11   1  12     9056.66     9303.25    127.34 o
 -10   1  12       67.00       84.98     10.07 o
  -9   1  12       26.87       19.22      7.22 o
  -8   1  12       15.20        3.48      6.75 o
  -7   1  12     2409.55     2354.51     41.30 o
  -6   1  12     3582.38     3835.66     47.06 o
  -5   1  12     1431.20     1498.41     29.28 o
  -4   1  12     3899.44     3846.85     51.19 o
  -3   1  12     2406.29     2298.70     42.54 o
  -2   1  12     1174.56     1197.66     30.80 o
  -1   1  12       81.05       70.02      8.97 o
   0   1  12     2513.51     2520.74     43.77 o
   1   1  12    14412.52    14834.93     97.67 o
   2   1  12     2912.00     2929.96     53.12 o
   3   1  12      233.03      245.73     24.09 o
   4   1  12       84.67      117.07     18.78 o
   5   1  12     3977.61     4156.39    118.40 o
   6   1  12     5985.01     5932.73    145.77 o
   7   1  12        5.00       22.19     19.73 o
   8   1  12     1666.14     1529.68     66.92 o
   9   1  12       35.30       -0.44     19.97 o
  10   1  12     1558.02     1532.55     86.45 o
 -20   2  12     1792.66     1871.51     59.64 o
 -19   2  12     3262.07     3490.64     80.97 o
 -18   2  12      167.96      187.09     19.98 o
 -17   2  12      855.77      933.33     40.25 o
 -16   2  12      315.17      286.81     22.90 o
 -15   2  12     4230.69     4290.92     88.71 o
 -14   2  12      106.12      104.35     14.15 o
 -13   2  12      701.64      718.73     33.30 o
 -12   2  12    13793.40    14160.74    147.20 o
 -11   2  12     1418.54     1448.23     38.21 o
 -10   2  12      386.03      344.70     18.51 o
  -9   2  12        2.80       10.27      8.79 o
  -8   2  12    15955.60    15447.88    148.37 o
  -7   2  12     6977.79     6973.40     75.37 o
  -6   2  12     1349.30     1352.34     33.22 o
  -5   2  12      556.53      646.29     24.57 o
  -4   2  12     5212.69     4947.15     65.92 o
  -3   2  12    12062.34    11790.53    107.17 o
  -2   2  12      876.34      912.96     30.54 o
  -1   2  12     6587.10     6809.43     80.26 o
   0   2  12      187.14      198.64     13.49 o
   1   2  12      673.19      677.76     25.48 o
   2   2  12     4227.93     4244.17     73.47 o
   3   2  12     2110.04     2069.22     52.25 o
   4   2  12     1972.29     1967.75     66.02 o
   5   2  12     1921.21     1963.14     67.61 o
   6   2  12       95.72      114.76     20.23 o
   7   2  12     1088.10     1062.67     65.02 o
   8   2  12        7.49       28.75     15.44 o
   9   2  12     3746.04     3595.47    120.66 o
  10   2  12     1584.87     1567.17     73.77 o
 -20   3  12      435.35      518.29     36.65 o
 -19   3  12      141.32      158.05     21.08 o
 -18   3  12      854.60      767.10     43.00 o
 -17   3  12        9.86       14.67     14.11 o
 -16   3  12     2148.42     2373.67     95.16 o
 -15   3  12     1591.32     1735.13     60.14 o
 -14   3  12       36.57       26.32     14.84 o
 -13   3  12       71.97       56.49     11.33 o
 -12   3  12      332.09      328.25     21.65 o
 -11   3  12     9272.33     9507.22    109.18 o
 -10   3  12      914.55      964.09     35.57 o
  -9   3  12      499.76      492.41     25.42 o
  -8   3  12      433.13      426.55     22.04 o
  -7   3  12     3738.44     3756.63     61.48 o
  -6   3  12     3786.94     3705.60     60.68 o
  -5   3  12        3.79        1.27      8.95 o
  -4   3  12     4667.16     4507.40     64.37 o
  -3   3  12      494.86      392.38     19.89 o
  -2   3  12     1720.27     1659.88     39.17 o
  -1   3  12        0.26       -8.22      8.79 o
   0   3  12     1861.00     1835.95     42.14 o
   1   3  12     4310.83     4384.45     73.71 o
   2   3  12       52.70       44.69     12.20 o
   3   3  12      572.23      582.19     29.05 o
   4   3  12        5.02       12.09     13.53 o
   5   3  12     4382.61     4195.01     99.50 o
   6   3  12      561.12      602.01     40.42 o
   7   3  12       32.97       38.85     16.38 o
   8   3  12     1300.39     1153.73     69.65 o
   9   3  12      209.45      200.76     29.18 o
  10   3  12      890.31      948.32     77.17 o
 -19   4  12      218.97      249.89     25.97 o
 -18   4  12       40.37       11.15     18.38 o
 -17   4  12        6.44       28.05     16.07 o
 -16   4  12     1302.31     1318.46     54.44 o
 -15   4  12     2357.97     2521.62     73.42 o
 -14   4  12       47.81       48.31     12.83 o
 -13   4  12      701.91      759.37     34.38 o
 -12   4  12      168.90      133.86     15.13 o
 -11   4  12     1147.24     1150.95     39.67 o
 -10   4  12       68.49       39.07     10.42 o
  -9   4  12      427.64      394.52     22.81 o
  -8   4  12      123.65      143.84     13.48 o
  -7   4  12       46.56       38.45     10.23 o
  -6   4  12       10.52      -10.39     10.39 o
  -5   4  12       38.73       32.37      9.76 o
  -4   4  12      527.00      441.52     23.81 o
  -3   4  12     1392.74     1414.96     37.30 o
  -2   4  12      935.70     1004.34     30.80 o
  -1   4  12      710.32      727.91     26.56 o
   0   4  12     1956.80     2020.11     44.83 o
   1   4  12        0.98      -14.72     14.72 o
   2   4  12     1834.69     1933.72     52.30 o
   3   4  12       36.51       22.32     12.61 o
   4   4  12      920.25      890.45     36.79 o
   5   4  12     1793.90     1666.11     59.58 o
   6   4  12     3761.94     3725.00     90.30 o
   7   4  12      134.24      121.06     23.05 o
   8   4  12      240.26      205.47     26.94 o
   9   4  12     2872.48     2693.80     91.50 o
 -19   5  12      480.35      448.35     33.84 o
 -18   5  12       43.48       96.57     19.38 o
 -17   5  12       68.96       54.33     13.35 o
 -16   5  12     1140.81     1250.95     46.47 o
 -15   5  12       38.27       91.47     15.47 o
 -14   5  12     1088.60     1177.49     44.07 o
 -13   5  12      778.85      673.60     33.20 o
 -12   5  12      568.49      632.88     31.68 o
 -11   5  12     2918.50     3053.82     66.98 o
 -10   5  12      377.69      374.31     23.75 o
  -9   5  12       41.86       31.60     11.23 o
  -8   5  12     1134.72     1034.37     35.27 o
  -7   5  12     2769.12     2718.00     56.20 o
  -6   5  12      223.90      184.79     16.40 o
  -5   5  12       14.22        1.59     10.97 o
  -4   5  12     1292.24     1277.07     44.59 o
  -3   5  12      626.12      571.72     29.85 o
  -2   5  12     2383.88     2408.74     72.58 o
  -1   5  12      545.18      471.24     21.86 o
   0   5  12        0.00      -10.59     10.59 o
   1   5  12      141.37      146.07     16.98 o
   2   5  12      343.47      362.76     24.03 o
   3   5  12        6.01      -10.50     11.89 o
   4   5  12     1091.87     1064.50     41.25 o
   5   5  12      206.41      171.20     21.28 o
   6   5  12      333.32      299.90     27.95 o
   7   5  12      877.47      929.38     48.10 o
   8   5  12      755.70      653.18     45.51 o
   9   5  12      579.09      568.18     57.81 o
 -18   6  12      901.61      939.65     50.06 o
 -17   6  12      144.13      128.59     18.99 o
 -16   6  12     1486.55     1526.67     52.95 o
 -15   6  12      640.42      679.81     35.26 o
 -14   6  12       40.52       42.23     13.68 o
 -13   6  12      890.73      974.62     41.01 o
 -12   6  12     1464.45     1510.95     49.93 o
 -11   6  12      328.06      304.74     22.59 o
 -10   6  12      438.61      404.00     23.88 o
  -9   6  12     1575.13     1572.71     45.09 o
  -8   6  12      389.85      386.54     22.84 o
  -7   6  12       26.73       23.30     11.76 o
  -6   6  12     1808.97     1823.45     55.67 o
  -5   6  12     1943.62     1897.86     56.41 o
  -4   6  12        7.37        1.48     11.15 o
  -3   6  12     3039.11     3030.88     70.66 o
  -2   6  12      454.74      464.90     25.00 o
  -1   6  12       27.51       20.70     10.33 o
   0   6  12      354.88      370.84     27.17 o
   1   6  12      276.19      250.83     24.72 o
   2   6  12       82.37       79.42     13.62 o
   3   6  12        3.88        2.41     11.00 o
   4   6  12      144.88      111.30     15.08 o
   5   6  12       22.80       12.46     11.98 o
   6   6  12      316.03      296.61     28.07 o
   7   6  12      184.41      165.62     30.70 o
   8   6  12       38.14        6.22     22.64 o
 -17   7  12      591.56      670.98     37.07 o
 -16   7  12       50.37       32.88     17.50 o
 -15   7  12      617.36      586.88     34.12 o
 -14   7  12      538.42      578.11     33.31 o
 -13   7  12     1374.13     1452.35     51.26 o
 -12   7  12        2.59       -2.58     14.05 o
 -11   7  12      383.65      344.77     27.82 o
 -10   7  12     2758.16     2696.35     67.97 o
  -9   7  12        5.67       -1.31     12.83 o
  -8   7  12      331.32      261.95     26.54 o
  -7   7  12       18.08       -3.18     13.88 o
  -6   7  12        2.84       16.32     13.76 o
  -5   7  12     1454.93     1524.82     60.95 o
  -4   7  12       47.81       40.98     11.74 o
  -3   7  12       44.76       41.50     11.23 o
  -2   7  12     1058.46      972.27     36.19 o
  -1   7  12      146.20      130.60     18.77 o
   0   7  12      741.49      759.83     38.10 o
   1   7  12      274.70      278.89     24.21 o
   2   7  12       59.47       35.61     16.80 o
   3   7  12      563.93      537.91     30.93 o
   4   7  12      550.29      664.81     40.68 o
   5   7  12      475.36      418.59     36.00 o
   6   7  12       42.60       49.41     24.07 o
   7   7  12     1281.14     1265.47     72.70 o
 -16   8  12      151.27       98.84     19.82 o
 -15   8  12      596.21      618.10     40.82 o
 -14   8  12      407.45      401.64     32.95 o
 -13   8  12      187.51      152.99     26.51 o
 -12   8  12        0.29      -14.58     14.58 o
 -11   8  12       14.76       -4.25     13.03 o
 -10   8  12      894.70      886.85     45.71 o
  -9   8  12     1744.31     1705.54     55.51 o
  -8   8  12     1053.87      967.37     41.47 o
  -7   8  12      280.14      237.74     20.86 o
  -6   8  12     4407.68     4430.84    103.74 o
  -5   8  12       10.42        3.94     10.78 o
  -4   8  12     3611.77     3631.27     71.10 o
  -3   8  12      685.76      687.71     31.40 o
  -2   8  12     2108.48     2136.40     54.89 o
  -1   8  12     5361.27     5554.85    132.27 o
   0   8  12     3253.52     3199.12     79.39 o
   1   8  12       19.33       -6.84     14.37 o
   2   8  12      648.48      554.79     38.49 o
   3   8  12     4860.02     4808.73    108.69 o
   4   8  12      183.68      130.87     20.11 o
   5   8  12       19.29       18.43     14.35 o
   6   8  12      450.54      472.55     46.11 o
 -14   9  12     1422.78     1342.06     60.49 o
 -13   9  12      377.17      446.62     35.81 o
 -12   9  12     1458.56     1417.90     60.49 o
 -11   9  12       72.19       30.75     15.29 o
 -10   9  12     3995.60     4025.21     89.04 o
  -9   9  12      786.69      763.44     39.36 o
  -8   9  12     1176.69     1110.59     46.73 o
  -7   9  12       72.01       52.82     16.08 o
  -6   9  12     1009.30      990.78     46.89 o
  -5   9  12     4435.06     4427.59     95.54 o
  -4   9  12        2.05      -11.53     14.70 o
  -3   9  12     1000.47      941.26     44.13 o
  -2   9  12      477.23      444.06     31.62 o
  -1   9  12     3144.16     3164.94     80.07 o
   0   9  12     1422.61     1434.11     54.70 o
   1   9  12      202.03      166.79     24.38 o
   2   9  12     1997.08     2002.22     66.38 o
   3   9  12      120.79      106.59     19.35 o
   4   9  12      334.71      340.02     33.10 o
   5   9  12      478.62      499.31     39.62 o
 -12  10  12      132.42      122.65     21.80 o
 -11  10  12     1259.81     1345.82     54.43 o
 -10  10  12       65.50       59.08     15.70 o
  -9  10  12     2637.92     2722.87     75.34 o
  -8  10  12      650.40      611.91     37.11 o
  -7  10  12     1811.55     1827.96     60.83 o
  -6  10  12      835.43      786.41     39.96 o
  -5  10  12      324.59      316.31     28.36 o
  -4  10  12      407.20      347.61     28.87 o
  -3  10  12     1153.48     1249.89     52.91 o
  -2  10  12     2717.98     2761.19     92.87 o
  -1  10  12      813.94      820.08     63.40 o
   0  10  12       17.09        3.87     21.90 o
   1  10  12      327.29      282.87     32.82 o
   2  10  12        3.95       25.63     14.98 o
   3  10  12      845.98      909.94     52.41 o
 -10  11  12     1056.31     1030.55     48.80 o
  -9  11  12      185.37      189.67     23.92 o
  -8  11  12     2415.08     2341.52     83.58 o
  -7  11  12        5.50       18.89     13.32 o
  -6  11  12      450.06      439.66     41.30 o
  -5  11  12     1723.66     1869.06     67.27 o
  -4  11  12      157.03      105.90     23.66 o
  -3  11  12       84.27       49.83     25.71 o
  -2  11  12     1646.55     1534.43     72.38 o
  -1  11  12     2062.44     2111.88     83.91 o
   0  11  12     1569.60     1708.23     75.68 o
 -19   1  13      242.80      200.74     19.19 o
 -18   1  13      117.84      111.93     15.12 o
 -17   1  13       15.85        9.27     11.01 o
 -16   1  13      663.19      680.53     31.42 o
 -15   1  13       71.17       37.28     10.69 o
 -14   1  13      167.27      100.70     11.90 o
 -13   1  13       26.89       36.05     11.11 o
 -12   1  13      134.96      132.29     13.89 o
 -11   1  13      932.62      950.07     34.14 o
 -10   1  13      529.92      605.85     26.98 o
  -9   1  13      915.39      964.97     33.04 o
  -8   1  13     1675.77     1672.47     36.73 o
  -7   1  13      658.27      656.72     25.01 o
  -6   1  13      316.63      324.33     18.30 o
  -5   1  13     2033.71     2118.11     44.04 o
  -4   1  13       16.91       11.50      8.59 o
  -3   1  13      431.73      401.95     21.18 o
  -2   1  13     1099.91     1066.05     30.42 o
  -1   1  13     3548.89     3667.72     55.53 o
   0   1  13        0.75       -2.31      8.56 o
   1   1  13      296.61      296.25     18.23 o
   2   1  13      125.06       42.98     17.19 o
   3   1  13     1403.97     1342.87     67.95 o
   4   1  13      811.35      764.23     53.44 o
   5   1  13      125.87      136.50     25.30 o
   6   1  13        0.90       -1.99     20.16 o
   7   1  13      176.97      163.23     31.61 o
   8   1  13      147.12      137.95     28.29 o
   9   1  13      370.84      275.97     40.65 o
 -19   2  13      404.08      391.17     28.26 o
 -18   2  13        0.41       13.59     11.94 o
 -17   2  13     2594.68     2506.06     88.75 o
 -16   2  13      109.23       88.17     15.62 o
 -15   2  13      640.11      645.63     33.96 o
 -14   2  13     2416.47     2424.51     62.96 o
 -13   2  13     1581.82     1529.33     49.65 o
 -12   2  13       18.22       29.54     12.39 o
 -11   2  13      368.24      388.31     25.87 o
 -10   2  13     4470.56     4402.88     67.75 o
  -9   2  13      220.64      218.24     16.81 o
  -8   2  13      273.02      291.50     18.69 o
  -7   2  13      383.68      335.81     18.43 o
  -6   2  13     2383.54     2269.00     44.43 o
  -5   2  13      330.19      323.35     19.46 o
  -4   2  13      418.65      456.32     23.46 o
  -3   2  13      452.21      451.98     23.20 o
  -2   2  13     1215.49     1180.55     35.74 o
  -1   2  13     1831.02     1778.61     43.20 o
   0   2  13      440.42      483.21     23.04 o
   1   2  13     2857.73     2828.02     62.08 o
   2   2  13       45.46       61.38     14.25 o
   3   2  13     1756.79     1710.77     58.21 o
   4   2  13      516.08      422.32     44.63 o
   5   2  13      975.19      986.50     91.88 o
   6   2  13      290.73      274.33     58.42 o
   7   2  13     2807.57     2738.54    107.57 o
   8   2  13     1001.17      930.24     66.04 o
   9   2  13       45.15       67.96     25.50 o
 -19   3  13      317.72      355.15     30.39 o
 -18   3  13      320.10      343.38     29.89 o
 -17   3  13     2180.69     2282.94     83.02 o
 -16   3  13      386.52      318.17     32.44 o
 -15   3  13      943.79     1070.65     48.49 o
 -14   3  13       71.89       58.71     15.32 o
 -13   3  13     6215.73     6525.35    115.19 o
 -12   3  13      239.19      309.29     27.03 o
 -11   3  13      165.14      149.97     14.99 o
 -10   3  13       57.81       22.28     10.62 o
  -9   3  13     2365.75     2456.37     56.56 o
  -8   3  13     1246.35     1270.43     35.01 o
  -7   3  13       18.83       20.81      9.52 o
  -6   3  13     3099.75     3061.03     52.97 o
  -5   3  13      216.15      148.59     13.95 o
  -4   3  13     2341.94     2401.94     49.21 o
  -3   3  13      332.30      368.90     20.16 o
  -2   3  13     2525.85     2522.65     52.88 o
  -1   3  13     3443.54     3483.24     60.71 o
   0   3  13       61.89       50.12     11.42 o
   1   3  13       47.12       55.91     13.73 o
   2   3  13      228.19      218.56     18.38 o
   3   3  13      330.77      372.20     29.00 o
   4   3  13      277.43      235.04     23.99 o
   5   3  13      556.88      558.77     39.28 o
   6   3  13      698.46      639.00     52.20 o
   7   3  13       72.28       17.96     28.15 o
   8   3  13       53.60       61.60     23.32 o
 -18   4  13     1067.10      979.94     49.89 o
 -17   4  13      995.39      897.74     47.05 o
 -16   4  13      626.98      665.82     40.18 o
 -15   4  13     1658.92     1597.26     61.24 o
 -14   4  13      147.61      117.70     18.21 o
 -13   4  13      300.37      277.80     22.54 o
 -12   4  13       89.47       82.37     12.88 o
 -11   4  13      586.36      553.29     28.74 o
 -10   4  13     4016.72     4125.59     75.98 o
  -9   4  13     3060.07     3055.35     64.95 o
  -8   4  13      255.75      230.26     17.61 o
  -7   4  13       48.97       31.68      9.84 o
  -6   4  13      536.40      508.74     24.82 o
  -5   4  13     4592.10     4706.99     71.35 o
  -4   4  13     2976.43     2932.10     56.00 o
  -3   4  13      558.48      507.10     25.83 o
  -2   4  13     1240.74     1224.21     35.28 o
  -1   4  13     2121.08     2347.53     50.76 o
   0   4  13      237.74      264.56     24.52 o
   1   4  13      728.30      639.84     36.30 o
   2   4  13      766.31      748.87     34.61 o
   3   4  13     2006.08     1869.73     54.11 o
   4   4  13        3.09       10.46     14.38 o
   5   4  13       59.19       23.81     24.25 o
   6   4  13      434.83      449.05     44.56 o
   7   4  13     2314.70     2220.15     81.32 o
   8   4  13      194.58      147.98     28.44 o
 -18   5  13     3283.25     3516.12     95.42 o
 -17   5  13      392.71      422.22     33.63 o
 -16   5  13        3.88        9.80     15.30 o
 -15   5  13      306.87      285.64     27.66 o
 -14   5  13     8150.31     8682.55    120.87 o
 -13   5  13     2728.82     2745.46     67.28 o
 -12   5  13     1762.26     1780.18     53.22 o
 -11   5  13     1898.29     1866.25     53.97 o
 -10   5  13     2375.07     2420.99     60.64 o
  -9   5  13     2002.84     1943.29     49.83 o
  -8   5  13     1178.15     1212.74     39.31 o
  -7   5  13     4430.81     4355.37     73.45 o
  -6   5  13      847.95      743.70     33.15 o
  -5   5  13     1413.62     1305.11     47.17 o
  -4   5  13        1.20       -2.46     15.37 o
  -3   5  13     2747.41     2693.09     53.27 o
  -2   5  13     1073.83     1061.29     34.08 o
  -1   5  13     6074.80     6167.10    110.52 o
   0   5  13     4615.72     4703.61     98.60 o
   1   5  13      531.66      504.31     34.18 o
   2   5  13      143.08      121.69     14.75 o
   3   5  13     1527.06     1569.07     51.32 o
   4   5  13     9092.04     9044.94    153.25 o
   5   5  13       24.52       42.40     15.75 o
   6   5  13     1598.58     1593.74     63.07 o
   7   5  13      149.39      160.77     26.67 o
 -17   6  13      605.76      572.76     40.07 o
 -16   6  13     1739.81     1753.99     67.50 o
 -15   6  13        2.88       -2.68     11.96 o
 -14   6  13      495.25      509.57     30.98 o
 -13   6  13      125.23      142.26     16.71 o
 -12   6  13      214.16      191.89     18.83 o
 -11   6  13     1014.69     1035.96     42.03 o
 -10   6  13     3889.15     3949.15     74.22 o
  -9   6  13     3581.72     3839.62     72.70 o
  -8   6  13      325.12      352.86     23.48 o
  -7   6  13        5.71        2.96     11.59 o
  -6   6  13      482.75      497.79     32.43 o
  -5   6  13    14252.48    14334.65    214.10 o
  -4   6  13     2582.40     2850.08     64.08 o
  -3   6  13      169.66      181.00     19.80 o
  -2   6  13      794.47      818.33     30.44 o
  -1   6  13     1184.34     1246.99     49.06 o
   0   6  13     4004.53     4178.09     95.58 o
   1   6  13      749.57      798.19     43.22 o
   2   6  13     2473.63     2576.71     65.75 o
   3   6  13      498.74      491.60     29.56 o
   4   6  13      685.64      716.56     41.43 o
   5   6  13       49.92       81.06     17.57 o
   6   6  13      337.14      375.84     41.32 o
 -16   7  13      138.58      134.70     18.09 o
 -15   7  13     1175.12     1201.48     49.03 o
 -14   7  13      519.89      573.02     33.85 o
 -13   7  13     5147.12     5479.20    100.90 o
 -12   7  13      151.12      161.74     20.16 o
 -11   7  13      126.64      108.26     17.78 o
 -10   7  13       35.19       53.11     15.62 o
  -9   7  13     3812.55     3932.07     82.78 o
  -8   7  13     2093.42     2138.35     61.23 o
  -7   7  13      151.95      149.89     18.70 o
  -6   7  13     4452.26     4395.27    138.39 o
  -5   7  13        1.22       -3.03     11.35 o
  -4   7  13     1649.18     1649.67     48.64 o
  -3   7  13      513.45      434.29     25.21 o
  -2   7  13     2470.74     2560.47     97.81 o
  -1   7  13     2655.16     2743.01     73.35 o
   0   7  13       20.08       13.40     13.48 o
   1   7  13     1074.12     1076.92     51.52 o
   2   7  13        2.76      -12.47     12.47 o
   3   7  13     2776.42     2803.36     83.23 o
   4   7  13      591.75      636.90     50.76 o
   5   7  13      912.94      871.65     59.63 o
 -15   8  13      751.62      821.38     47.37 o
 -14   8  13      374.57      421.94     33.75 o
 -13   8  13      383.64      381.26     32.03 o
 -12   8  13      162.18      166.68     20.99 o
 -11   8  13      511.09      551.09     33.92 o
 -10   8  13     2482.38     2622.37     70.94 o
  -9   8  13      186.15      168.41     20.79 o
  -8   8  13       52.89       18.75     12.72 o
  -7   8  13        6.58       -8.53     14.66 o
  -6   8  13      714.16      747.44     34.40 o
  -5   8  13     1320.30     1339.48     45.43 o
  -4   8  13     1219.05     1165.02     42.26 o
  -3   8  13       14.42       -1.86     11.53 o
  -2   8  13       10.50       -8.68     15.63 o
  -1   8  13        4.19       16.94     18.06 o
   0   8  13      937.16      951.60     45.46 o
   1   8  13      462.06      501.66     33.39 o
   2   8  13      222.70      211.55     26.86 o
   3   8  13     1550.55     1530.18     63.80 o
   4   8  13       79.50       72.47     18.19 o
 -13   9  13     1111.54     1235.23     58.33 o
 -12   9  13       79.02       96.86     22.98 o
 -11   9  13       17.61       17.98     13.42 o
 -10   9  13      127.92       81.83     15.51 o
  -9   9  13      780.74      766.13     40.37 o
  -8   9  13     1078.72     1119.07     47.87 o
  -7   9  13       30.16       22.45     13.48 o
  -6   9  13       54.27       63.06     16.87 o
  -5   9  13     1363.08     1289.99     52.93 o
  -4   9  13     1549.76     1429.58     55.56 o
  -3   9  13      721.74      774.40     49.78 o
  -2   9  13        3.08       14.37     14.77 o
  -1   9  13     1862.32     1863.16     63.45 o
   0   9  13       10.16       24.19     14.98 o
   1   9  13      309.55      284.33     27.25 o
   2   9  13       44.05       41.72     24.32 o
 -11  10  13        2.14       -0.28     12.53 o
 -10  10  13      632.83      661.46     39.85 o
  -9  10  13      602.38      628.93     38.60 o
  -8  10  13      451.15      425.74     32.47 o
  -7  10  13      169.83      145.23     19.81 o
  -6  10  13       35.26       28.30     14.11 o
  -5  10  13     1464.18     1458.41     58.54 o
  -4  10  13       51.13       48.08     17.84 o
  -3  10  13      276.86      285.01     33.74 o
  -2  10  13      286.12      283.03     32.86 o
  -1  10  13      669.46      609.47     45.92 o
   0  10  13      956.84      948.77     57.49 o
 -19   0  14     4212.74     4568.93    456.66 o
 -18   0  14     1200.53     1230.80     72.19 o
 -17   0  14       24.22       17.65     15.62 o
 -16   0  14      419.39      414.75     36.26 o
 -15   0  14       11.94       11.22     16.44 o
 -14   0  14     3676.86     3647.11    100.50 o
 -13   0  14      320.60      375.33     34.19 o
 -12   0  14      578.59      576.72     39.89 o
 -11   0  14     9449.19     9829.63    224.18 o
 -10   0  14      628.18      662.76     50.73 o
  -9   0  14     2746.82     2854.58     81.79 o
  -8   0  14      566.49      475.32     41.43 o
  -7   0  14     2535.57     2467.77     92.54 o
  -6   0  14     8138.96     8138.07    168.15 o
  -5   0  14       14.91       11.65     14.15 o
  -4   0  14     2118.33     1945.52     64.20 o
  -3   0  14      113.21       66.59     15.76 o
  -2   0  14     7768.91     8210.73    116.83 o
  -1   0  14     5632.11     5463.45    128.80 o
   0   0  14       64.95       81.23     16.46 o
   1   0  14     6782.73     7314.80    154.15 o
   2   0  14       27.55       -0.60     25.42 o
   3   0  14     3715.01     3753.45    164.98 o
   4   0  14      179.26      137.00     35.00 o
   5   0  14     3266.75     3211.40    161.60 o
   6   0  14     2858.38     2825.45    155.79 o
   7   0  14      664.74      594.10     76.99 o
 -19   1  14     2381.79     2556.11     71.14 o
 -18   1  14     1122.65     1166.98     47.90 o
 -17   1  14       83.12       99.25     15.32 o
 -16   1  14      480.03      497.63     31.39 o
 -15   1  14     7973.55     8256.38    134.23 o
 -14   1  14     1392.93     1462.87     50.31 o
 -13   1  14      409.96      371.08     25.67 o
 -12   1  14      778.26      717.95     34.40 o
 -11   1  14     2118.86     2121.09     57.37 o
 -10   1  14     7299.46     7501.03    105.48 o
  -9   1  14      847.91      798.59     35.44 o
  -8   1  14      424.84      382.80     24.11 o
  -7   1  14     1197.02     1090.62     38.97 o
  -6   1  14      653.26      681.80     28.51 o
  -5   1  14     1498.90     1429.65     37.57 o
  -4   1  14      436.04      377.94     21.94 o
  -3   1  14     6943.44     6943.65     87.95 o
  -2   1  14     1235.16     1216.38     36.99 o
  -1   1  14     1160.32     1212.72     36.95 o
   0   1  14        3.34       -9.48      9.48 o
   1   1  14      382.33      324.37     35.74 o
   2   1  14     4827.21     4963.04    210.19 o
   3   1  14       93.04       74.56     24.94 o
   4   1  14       18.06        1.39     16.98 o
   5   1  14     1756.48     1713.02     84.17 o
   6   1  14      439.85      521.67     50.09 o
   7   1  14     1870.10     1798.05     90.01 o
 -18   2  14     3399.80     3444.41     81.78 o
 -17   2  14       35.54       31.57     13.14 o
 -16   2  14      151.39      161.03     18.68 o
 -15   2  14      176.84      220.63     21.60 o
 -14   2  14     1786.31     1653.28     53.83 o
 -13   2  14      943.67      940.87     40.54 o
 -12   2  14      192.72      208.77     20.84 o
 -11   2  14     6748.01     7071.29    105.11 o
 -10   2  14      167.55      180.49     19.06 o
  -9   2  14     2520.23     2417.13     60.08 o
  -8   2  14       76.30       54.21      9.54 o
  -7   2  14     5468.35     5753.88     78.16 o
  -6   2  14     6812.74     7209.11     81.77 o
  -5   2  14      512.07      517.01     25.68 o
  -4   2  14       19.83        5.36      9.61 o
  -3   2  14      479.57      386.32     22.21 o
  -2   2  14     7976.45     8384.28     97.94 o
  -1   2  14      144.37      156.50     14.28 o
   0   2  14      793.02      803.74     34.97 o
   1   2  14     2299.79     2294.58     58.60 o
   2   2  14       55.23       49.48     13.74 o
   3   2  14     1072.71     1046.50     74.34 o
   4   2  14       24.35       57.70     22.23 o
   5   2  14     2266.89     2226.36     95.72 o
   6   2  14     1697.68     1576.49     83.72 o
   7   2  14       34.03       83.06     26.11 o
 -18   3  14      239.71      238.75     23.80 o
 -17   3  14      471.99      460.92     34.30 o
 -16   3  14      170.98      149.36     21.94 o
 -15   3  14     5446.00     5646.11    113.96 o
 -14   3  14      130.55      129.29     22.62 o
 -13   3  14     1661.03     1621.61     60.13 o
 -12   3  14      153.10      150.98     17.55 o
 -11   3  14      185.28      172.11     23.23 o
 -10   3  14     5548.01     5553.52     86.39 o
  -9   3  14      145.27      139.93     14.51 o
  -8   3  14      831.62      814.18     31.22 o
  -7   3  14     1788.90     1848.97     43.05 o
  -6   3  14     3727.42     3656.37     60.16 o
  -5   3  14      368.41      327.33     19.93 o
  -4   3  14        3.31        7.26      9.54 o
  -3   3  14    10383.27    10802.14    115.34 o
  -2   3  14      742.41      853.76     30.49 o
  -1   3  14     1804.72     1905.95     53.46 o
   0   3  14      180.42      180.01     20.08 o
   1   3  14     1998.89     2181.62     58.37 o
   2   3  14     6867.30     7030.11    122.01 o
   3   3  14        1.31       13.88     14.83 o
   4   3  14        0.54        3.52     17.92 o
   5   3  14      603.91      444.10     45.32 o
   6   3  14     3275.61     3259.40    203.47 o
   7   3  14      671.14      579.25     64.14 o
 -18   4  14       35.86       16.79     14.46 o
 -17   4  14      253.12      259.96     28.02 o
 -16   4  14     1840.39     1877.05     68.45 o
 -15   4  14        8.25       10.91     17.07 o
 -14   4  14     1205.05     1259.80     55.03 o
 -13   4  14      480.36      420.78     31.86 o
 -12   4  14     1721.39     1820.61     63.26 o
 -11   4  14      646.09      661.78     32.57 o
 -10   4  14       31.46       18.00     11.75 o
  -9   4  14      108.38       69.43     13.30 o
  -8   4  14     1917.04     1833.00     48.11 o
  -7   4  14      955.35      901.27     30.98 o
  -6   4  14      711.56      610.17     26.13 o
  -5   4  14        2.21        7.85     10.61 o
  -4   4  14      356.05      364.17     21.69 o
  -3   4  14        2.43       -7.90     10.81 o
  -2   4  14      770.17      687.33     29.57 o
  -1   4  14     1156.61     1151.18     49.54 o
   0   4  14     1277.32     1394.77     54.49 o
   1   4  14     1093.95     1024.05     41.59 o
   2   4  14      738.91      726.53     35.66 o
   3   4  14     2829.50     2849.52     80.83 o
   4   4  14     1916.83     1790.69     65.67 o
   5   4  14        2.36       17.80     15.49 o
   6   4  14     6059.72     5698.41    156.11 o
 -17   5  14      180.42      172.15     23.58 o
 -16   5  14       36.83       29.44     15.91 o
 -15   5  14      338.79      409.40     33.15 o
 -14   5  14        2.80       41.65     16.15 o
 -13   5  14      175.74      177.90     20.20 o
 -12   5  14      171.04      121.48     14.66 o
 -11   5  14      269.17      265.47     21.51 o
 -10   5  14      484.42      530.96     30.36 o
  -9   5  14      486.45      430.52     25.02 o
  -8   5  14      175.71      155.62     15.92 o
  -7   5  14     2066.32     1864.13     50.16 o
  -6   5  14      929.82     1009.58     39.73 o
  -5   5  14       56.96       51.72     26.78 o
  -4   5  14     1783.98     1800.13     50.60 o
  -3   5  14     1026.51      948.81     33.25 o
  -2   5  14     1172.09     1081.68     46.55 o
  -1   5  14      397.71      410.74     37.36 o
   0   5  14      280.61      290.71     26.19 o
   1   5  14      108.39       71.59     14.40 o
   2   5  14     1694.51     1633.45     53.39 o
   3   5  14      630.77      609.69     38.94 o
   4   5  14       37.79       46.42     16.43 o
   5   5  14      779.52      661.01     43.00 o
 -16   6  14        5.60       -2.19     13.83 o
 -15   6  14      616.22      640.32     42.00 o
 -14   6  14     1612.80     1621.21     59.41 o
 -13   6  14        2.65       14.07     12.52 o
 -12   6  14     1377.65     1327.44     49.17 o
 -11   6  14     2695.79     2797.57     70.47 o
 -10   6  14      611.40      629.47     32.00 o
  -9   6  14     1484.29     1501.65     47.29 o
  -8   6  14     3148.99     3194.75     73.67 o
  -7   6  14     1216.09     1207.42     45.67 o
  -6   6  14      185.00      198.62     23.44 o
  -5   6  14     3817.01     3839.52     84.86 o
  -4   6  14     2400.18     2510.84     68.54 o
  -3   6  14       54.74       77.84     12.06 o
  -2   6  14     2667.72     2810.28     90.14 o
  -1   6  14      711.67      606.32     41.28 o
   0   6  14       15.10      -15.47     15.47 o
   1   6  14       64.67       52.51     14.16 o
   2   6  14     1648.97     1658.64     55.08 o
   3   6  14       30.82        7.68     13.37 o
   4   6  14      419.19      358.67     31.41 o
   5   6  14       81.07       30.93     29.96 o
 -15   7  14        3.44       11.95     13.58 o
 -14   7  14      713.64      619.75     35.28 o
 -13   7  14      185.37      165.96     19.13 o
 -12   7  14     1087.39     1212.67     54.55 o
 -11   7  14       26.05      -12.83     16.31 o
 -10   7  14       37.45       51.90     15.04 o
  -9   7  14      278.66      243.89     22.81 o
  -8   7  14        2.46        1.17     13.34 o
  -7   7  14       37.31       16.02     11.98 o
  -6   7  14      192.35      192.45     18.73 o
  -5   7  14       92.12       50.15     13.17 o
  -4   7  14     1323.58     1269.23     44.32 o
  -3   7  14      119.17      117.56     18.76 o
  -2   7  14       20.77       18.07     12.92 o
  -1   7  14      573.70      531.69     34.32 o
   0   7  14       24.48       -7.18     14.98 o
   1   7  14     1358.33     1347.04     54.15 o
   2   7  14       10.19       -1.41     10.50 o
   3   7  14      307.63      310.39     37.42 o
 -13   8  14      742.53      801.50     46.57 o
 -12   8  14      996.37      954.02     49.79 o
 -11   8  14      172.92      154.80     20.40 o
 -10   8  14      258.24      243.45     28.30 o
  -9   8  14      154.04      105.53     19.71 o
  -8   8  14     1563.49     1511.57     54.75 o
  -7   8  14     1172.18     1202.13     48.43 o
  -6   8  14       75.18       70.91     15.55 o
  -5   8  14      613.67      594.91     31.67 o
  -4   8  14        0.22      -15.47     15.47 o
  -3   8  14      859.22      901.44     44.32 o
  -2   8  14        5.14        2.84     13.49 o
  -1   8  14      137.81      135.96     27.68 o
   0   8  14     1030.61     1120.23     51.11 o
   1   8  14       59.24       63.51     16.17 o
   2   8  14       24.17        4.82     13.17 o
 -11   9  14      597.16      581.22     37.25 o
 -10   9  14       92.17       70.22     17.03 o
  -9   9  14     2248.43     2308.90     70.19 o
  -8   9  14      276.62      298.32     26.97 o
  -7   9  14      280.23      211.72     22.08 o
  -6   9  14     1417.18     1364.68     57.08 o
  -5   9  14      662.03      646.66     40.29 o
  -4   9  14     2491.56     2611.73     92.54 o
  -3   9  14       88.02       62.77     18.11 o
  -2   9  14      629.50      657.45     39.69 o
  -1   9  14      628.47      667.91     40.62 o
   0   9  14     1111.81     1265.16     55.39 o
  -7  10  14      266.90      218.50     24.64 o
  -6  10  14      780.86      822.22     42.66 o
  -5  10  14     1328.62     1313.69     68.20 o
 -18   1  15       31.05       39.22     19.62 o
 -17   1  15      970.30      987.32     48.71 o
 -16   1  15      642.39      707.55     42.32 o
 -15   1  15      131.43       90.70     14.99 o
 -14   1  15       31.70       20.52     13.84 o
 -13   1  15      698.61      730.18     36.48 o
 -12   1  15      668.36      698.21     34.85 o
 -11   1  15       10.70      -11.66     13.44 o
 -10   1  15       20.62       16.64     13.34 o
  -9   1  15      349.80      328.32     28.00 o
  -8   1  15       70.57       62.79     13.90 o
  -7   1  15       93.62       71.69     14.64 o
  -6   1  15       27.31       21.21     10.48 o
  -5   1  15        7.72       17.44     11.15 o
  -4   1  15        6.98      -10.08     10.08 o
  -3   1  15        6.97        9.06      8.85 o
  -2   1  15       91.82       96.00     13.39 o
  -1   1  15      124.41       78.41     12.60 o
   0   1  15       40.89       26.58     14.65 o
   1   1  15      245.02      226.65     31.44 o
   2   1  15       62.90       35.67     17.15 o
   3   1  15      218.71       95.41     24.33 o
   4   1  15       15.30      -21.45     21.45 o
   5   1  15       61.32       25.56     27.47 o
 -17   2  15       29.96        4.11     12.88 o
 -16   2  15      316.60      276.54     24.87 o
 -15   2  15       12.53       -1.94     13.43 o
 -14   2  15     1240.31     1281.41     48.56 o
 -13   2  15      429.57      423.16     28.45 o
 -12   2  15        0.71      -11.51     13.19 o
 -11   2  15        0.08        6.54     11.53 o
 -10   2  15      830.70      779.33     36.72 o
  -9   2  15      861.44      866.97     38.27 o
  -8   2  15      892.29      946.11     39.25 o
  -7   2  15     1839.00     1875.55     49.78 o
  -6   2  15        0.38       -3.84     10.08 o
  -5   2  15     1316.14     1386.49     39.88 o
  -4   2  15      960.75     1003.35     36.64 o
  -3   2  15     1143.42     1197.07     39.65 o
  -2   2  15      774.61      772.88     31.64 o
  -1   2  15      322.11      329.36     24.26 o
   0   2  15      181.55      169.97     18.08 o
   1   2  15      729.30      739.54     47.98 o
   2   2  15      473.51      467.98     45.26 o
   3   2  15       49.33       19.57     18.64 o
   4   2  15        4.24       -6.61     21.34 o
   5   2  15      124.13      154.05     49.13 o
 -17   3  15      553.39      441.00     30.55 o
 -16   3  15      254.23      212.18     21.71 o
 -15   3  15      216.06      155.29     18.74 o
 -14   3  15      401.75      404.41     28.87 o
 -13   3  15      140.34       86.71     16.64 o
 -12   3  15     1515.04     1481.97     52.18 o
 -11   3  15     1587.72     1471.32     50.94 o
 -10   3  15      425.49      421.51     28.06 o
  -9   3  15      981.03      916.66     39.95 o
  -8   3  15      266.39      231.87     19.33 o
  -7   3  15     1791.02     1736.67     43.65 o
  -6   3  15      279.10      218.13     17.10 o
  -5   3  15     1851.10     1800.36     49.97 o
  -4   3  15     1922.45     1948.85     51.15 o
  -3   3  15       20.46       18.86      9.87 o
  -2   3  15      484.89      506.07     29.32 o
  -1   3  15     1572.83     1614.31     59.80 o
   0   3  15     3275.28     3382.17     85.31 o
   1   3  15      304.63      256.14     26.42 o
   2   3  15      967.90      931.70     63.35 o
   3   3  15      475.96      382.20     41.90 o
   4   3  15     2091.47     1963.85    131.07 o
   5   3  15      234.26      176.18     41.37 o
 -17   4  15      214.40      209.42     25.55 o
 -16   4  15      139.92      152.55     22.58 o
 -15   4  15      657.96      659.22     41.91 o
 -14   4  15      480.67      467.66     36.19 o
 -13   4  15     1895.48     1932.19     68.43 o
 -12   4  15      817.33      779.00     44.07 o
 -11   4  15      121.54      131.31     17.19 o
 -10   4  15      588.96      543.61     29.74 o
  -9   4  15     1698.04     1639.72     47.08 o
  -8   4  15     5245.61     5204.20     77.31 o
  -7   4  15      258.56      265.18     18.40 o
  -6   4  15        4.56      -10.51     10.51 o
  -5   4  15      198.84      158.62     15.65 o
  -4   4  15     1744.42     1661.30     52.63 o
  -3   4  15     1548.35     1449.65     44.09 o
  -2   4  15      105.90      126.41     20.29 o
  -1   4  15     1669.77     1679.06     62.17 o
   0   4  15       13.11       10.09     21.78 o
   1   4  15      589.56      539.32     36.63 o
   2   4  15      345.19      336.36     29.95 o
   3   4  15     1941.79     1996.44     88.97 o
   4   4  15     1049.22     1014.27     83.48 o
 -16   5  15      190.46      176.91     24.32 o
 -15   5  15      134.51      114.29     23.67 o
 -14   5  15      518.35      574.70     39.74 o
 -13   5  15     5344.06     5304.83    115.48 o
 -12   5  15      528.24      501.48     36.53 o
 -11   5  15      171.47      192.12     22.68 o
 -10   5  15     2908.44     3048.25     72.28 o
  -9   5  15       54.41       56.69     13.10 o
  -8   5  15      441.66      391.36     22.78 o
  -7   5  15      199.70      177.72     15.94 o
  -6   5  15     3269.41     3470.41     68.95 o
  -5   5  15     2014.26     2109.42     56.87 o
  -4   5  15        3.82       -9.61      9.61 o
  -3   5  15      537.20      483.08     30.76 o
  -2   5  15     3953.87     4290.48    100.60 o
  -1   5  15      737.60      852.75     46.99 o
   0   5  15     1095.08     1255.15     55.64 o
   1   5  15     1204.32     1131.91     46.03 o
   2   5  15      595.40      687.99     42.23 o
   3   5  15       34.72       45.78     15.43 o
 -15   6  15     2560.10     2780.29     87.99 o
 -14   6  15      950.12     1050.45     57.10 o
 -13   6  15     1311.55     1466.36     63.11 o
 -12   6  15      200.70      242.70     24.89 o
 -11   6  15     1701.31     1724.72     56.99 o
 -10   6  15      633.42      695.02     33.94 o
  -9   6  15     1275.18     1291.94     45.10 o
  -8   6  15     4789.19     4968.24     94.41 o
  -7   6  15      117.82      138.74     19.81 o
  -6   6  15      279.30      268.83     27.59 o
  -5   6  15      142.41      111.76     21.97 o
  -4   6  15     3513.49     3819.36     70.48 o
  -3   6  15      206.12      205.96     23.24 o
  -2   6  15      279.75      269.26     27.41 o
  -1   6  15     1799.14     1699.92     65.81 o
   0   6  15        2.28        6.67     15.95 o
   1   6  15      673.67      717.61     37.62 o
   2   6  15       25.72        4.41     15.24 o
 -13   7  15       60.96       55.97     14.68 o
 -12   7  15     1780.04     1837.80     73.81 o
 -11   7  15      280.58      266.62     26.37 o
 -10   7  15        2.23       -6.54     12.21 o
  -9   7  15     2506.40     2429.80     68.90 o
  -8   7  15      483.82      527.93     33.61 o
  -7   7  15     2911.29     3009.90     87.07 o
  -6   7  15       29.72       15.09     11.82 o
  -5   7  15     3337.40     3344.69    110.82 o
  -4   7  15     2203.54     2268.05     69.82 o
  -3   7  15     1112.55     1139.11     50.85 o
  -2   7  15        1.57      -20.10     20.73 o
  -1   7  15     1850.32     1851.31     70.22 o
   0   7  15     2260.75     2484.71     82.21 o
   1   7  15        1.95       25.76     11.78 o
 -11   8  15        9.38       10.57     13.24 o
 -10   8  15      192.24      193.03     22.25 o
  -9   8  15     1623.39     1648.61     58.97 o
  -8   8  15      716.44      769.78     43.81 o
  -7   8  15      452.17      449.63     30.80 o
  -6   8  15        4.92      -12.41     12.41 o
  -5   8  15      385.86      409.84     32.39 o
  -4   8  15      232.40      254.07     25.44 o
  -3   8  15     1765.37     1872.34     86.77 o
  -2   8  15      291.95      284.57     28.13 o
  -1   8  15       22.70       17.43     12.86 o
  -7   9  15      301.43      293.24     25.29 o
  -6   9  15       27.98       38.91     15.85 o
  -5   9  15      595.91      512.57     52.86 o
 -17   0  16     4375.25     4697.72    153.85 o
 -16   0  16       95.06      118.78     33.36 o
 -15   0  16     2213.29     2236.06    103.68 o
 -14   0  16     2433.22     2395.04    106.11 o
 -13   0  16     3295.53     3329.60    123.34 o
 -12   0  16      366.02      277.32     37.87 o
 -11   0  16      370.12      414.92     58.05 o
 -10   0  16    11797.15    11801.91    223.85 o
  -9   0  16      105.15      147.24     30.52 o
  -8   0  16      671.22      628.26     90.13 o
  -7   0  16       65.50       17.22     25.85 o
  -6   0  16     5940.94     5906.43    151.17 o
  -5   0  16     1727.12     1717.42     82.44 o
  -4   0  16      520.61      558.52     47.88 o
  -3   0  16     2321.33     2150.45    122.53 o
  -2   0  16      113.39      119.00     22.06 o
  -1   0  16      666.20      627.48     50.55 o
   0   0  16      716.13      711.50     77.65 o
   1   0  16     1002.32     1032.73     93.69 o
   2   0  16     1851.36     1957.77    129.11 o
   3   0  16      883.99      860.69     89.65 o
 -16   1  16      153.66      143.74     21.06 o
 -15   1  16      150.83      125.85     20.91 o
 -14   1  16     3010.51     3119.34     85.91 o
 -13   1  16      469.14      435.27     32.77 o
 -12   1  16      208.81      193.62     23.33 o
 -11   1  16      620.31      615.96     37.79 o
 -10   1  16        2.99      -15.79     15.79 o
  -9   1  16     1296.49     1183.11     50.34 o
  -8   1  16      799.87      693.96     38.88 o
  -7   1  16     1906.41     1879.63     61.73 o
  -6   1  16     3252.43     3066.70     77.50 o
  -5   1  16      183.03      151.32     17.63 o
  -4   1  16     1315.62     1216.82     43.73 o
  -3   1  16      136.04      149.66     18.79 o
  -2   1  16     4802.09     5139.81    102.95 o
  -1   1  16     3060.49     3107.21    111.28 o
   0   1  16       73.04       85.24     25.60 o
   1   1  16        2.40      -11.97     16.64 o
   2   1  16      457.87      483.91     47.20 o
   3   1  16     4549.20     4532.99    148.99 o
 -16   2  16      124.20      140.16     20.16 o
 -15   2  16     1266.63     1293.13     56.51 o
 -14   2  16     1040.26      990.66     49.37 o
 -13   2  16     1888.85     1923.38     67.18 o
 -12   2  16     1827.11     1900.85     66.22 o
 -11   2  16      471.80      472.23     34.03 o
 -10   2  16     2491.38     2690.55     76.80 o
  -9   2  16      191.86      139.97     18.73 o
  -8   2  16     1426.04     1454.58     55.56 o
  -7   2  16      223.92      145.26     20.02 o
  -6   2  16     3207.44     3331.75     73.79 o
  -5   2  16     3938.16     4228.44     88.17 o
  -4   2  16     1179.24     1129.92     42.80 o
  -3   2  16      215.25      188.41     17.71 o
  -2   2  16     1266.61     1138.91     40.22 o
  -1   2  16     5274.76     5947.01    131.48 o
   0   2  16      115.51      120.08     24.26 o
   1   2  16      104.69       67.39     21.49 o
   2   2  16     3285.97     3340.85    118.49 o
   3   2  16      123.80      216.68     36.63 o
 -16   3  16      544.20      486.09     34.55 o
 -15   3  16        3.55       28.16     13.69 o
 -14   3  16     3132.28     3329.35     81.75 o
 -13   3  16     1615.25     1733.03     58.91 o
 -12   3  16      511.23      490.45     31.45 o
 -11   3  16      385.00      361.44     27.08 o
 -10   3  16        5.87       -1.64     13.07 o
  -9   3  16     5775.27     6033.64    103.27 o
  -8   3  16      136.37       87.15     13.21 o
  -7   3  16      244.88      239.29     19.59 o
  -6   3  16     3582.33     3532.26     71.18 o
  -5   3  16     2055.68     2141.87     56.10 o
  -4   3  16      558.54      577.12     29.82 o
  -3   3  16       70.35       40.22     12.08 o
  -2   3  16     1549.14     1646.23     61.51 o
  -1   3  16      118.92      110.32     18.42 o
   0   3  16      870.70      993.90     50.50 o
   1   3  16      689.52      603.30     45.81 o
   2   3  16        4.87      -20.11     22.08 o
   3   3  16      732.10      672.21     56.37 o
 -15   4  16     1817.09     1881.67     63.27 o
 -14   4  16       12.22       36.56     17.10 o
 -13   4  16     1247.36     1212.03     50.43 o
 -12   4  16      694.65      673.21     37.58 o
 -11   4  16      786.76      750.31     38.89 o
 -10   4  16     1224.97     1161.38     47.92 o
  -9   4  16      196.01      189.80     20.71 o
  -8   4  16      311.86      297.91     21.32 o
  -7   4  16      433.65      438.15     24.02 o
  -6   4  16      244.74      239.23     18.48 o
  -5   4  16     1945.31     1949.24     54.78 o
  -4   4  16      278.32      239.10     22.51 o
  -3   4  16      153.06      187.94     24.72 o
  -2   4  16      535.83      519.49     36.47 o
  -1   4  16      262.84      251.02     26.85 o
   0   4  16     1591.45     1493.88     60.70 o
   1   4  16       32.66       24.31     19.85 o
   2   4  16     1619.25     1553.60     73.06 o
 -14   5  16      272.69      230.44     30.47 o
 -13   5  16       16.18       -0.65     12.38 o
 -12   5  16       68.15       56.57     16.45 o
 -11   5  16      252.60      267.40     24.69 o
 -10   5  16       38.61        5.01     12.25 o
  -9   5  16      508.62      506.76     28.27 o
  -8   5  16      126.41      156.45     15.75 o
  -7   5  16       32.54       19.50      9.50 o
  -6   5  16      975.05     1029.13     38.91 o
  -5   5  16     1319.46     1199.54     45.05 o
  -4   5  16      245.08      231.49     24.47 o
  -3   5  16      647.83      636.50     40.34 o
  -2   5  16      340.02      278.78     27.63 o
  -1   5  16      326.11      343.46     30.46 o
   0   5  16      717.06      625.54     35.98 o
   1   5  16      223.96      213.11     47.31 o
 -13   6  16      557.89      518.55     52.34 o
 -12   6  16      198.28      232.99     27.83 o
 -11   6  16     2221.92     2203.71     92.68 o
 -10   6  16      882.29      907.99     45.45 o
  -9   6  16       24.22       14.65     12.38 o
  -8   6  16     3056.81     3131.89     70.22 o
  -7   6  16     1042.99      947.23     38.97 o
  -6   6  16       36.03       31.01     10.72 o
  -5   6  16      699.28      745.52     33.13 o
  -4   6  16     2332.34     2479.97     74.02 o
  -3   6  16       10.40       -8.73     16.49 o
  -2   6  16      166.30      133.57     22.66 o
  -1   6  16     1088.10     1235.69     57.98 o
   0   6  16      681.11      722.29     38.56 o
 -11   7  16        7.28        0.33     17.52 o
 -10   7  16      153.12      152.08     19.70 o
  -9   7  16        1.02       14.19     15.08 o
  -8   7  16      386.86      383.82     28.62 o
  -7   7  16       72.13       64.26     11.85 o
  -6   7  16      130.01      103.07     13.00 o
  -5   7  16        1.82        4.71     16.99 o
  -4   7  16      126.36      120.88     19.58 o
  -3   7  16      333.03      377.62     30.89 o
  -2   7  16      108.40      108.60     22.42 o
 -15   1  17      541.81      567.89     39.46 o
 -14   1  17      242.58      228.58     25.61 o
 -13   1  17       38.21       16.75     15.89 o
 -12   1  17      509.33      399.28     32.44 o
 -11   1  17     1010.93     1153.48     52.92 o
 -10   1  17       10.67       19.89     12.95 o
  -9   1  17      122.36       84.32     17.41 o
  -8   1  17      127.67      110.67     19.63 o
  -7   1  17      160.69      196.26     22.79 o
  -6   1  17        8.29       -1.76     13.24 o
  -5   1  17      229.09      247.80     24.77 o
  -4   1  17     1548.37     1517.25     56.43 o
  -3   1  17      292.33      332.20     32.30 o
  -2   1  17        1.20      -18.81     19.45 o
  -1   1  17       57.32       54.65     20.35 o
   0   1  17     1440.70     1516.32     81.40 o
   1   1  17      168.97      126.51     28.37 o
 -14   2  17       34.65       38.18     15.19 o
 -13   2  17     1772.79     1796.25     67.07 o
 -12   2  17       42.84       64.14     22.25 o
 -11   2  17       36.64       28.25     14.20 o
 -10   2  17        1.65        0.41     13.27 o
  -9   2  17      587.86      593.05     37.89 o
  -8   2  17       28.71       27.05     12.65 o
  -7   2  17      220.97      187.06     22.78 o
  -6   2  17      166.88      145.27     19.21 o
  -5   2  17      160.22      114.68     16.97 o
  -4   2  17       11.91      -11.66     11.66 o
  -3   2  17      171.21      160.39     28.25 o
  -2   2  17      359.63      316.14     55.34 o
  -1   2  17       67.25       13.21     15.20 o
   0   2  17      348.31      334.14     41.13 o
   1   2  17      618.17      565.36     52.91 o
 -14   3  17      552.81      516.67     37.80 o
 -13   3  17      134.03       81.86     17.55 o
 -12   3  17      197.93      173.06     22.83 o
 -11   3  17       93.40      105.77     20.19 o
 -10   3  17     3216.26     3162.47     86.26 o
  -9   3  17       46.41       42.24     16.20 o
  -8   3  17     1372.76     1403.70     57.45 o
  -7   3  17       70.47       99.65     17.21 o
  -6   3  17     1480.37     1319.73     49.73 o
  -5   3  17      688.08      651.63     34.73 o
  -4   3  17      518.86      556.51     37.58 o
  -3   3  17     1909.34     2092.50     75.81 o
  -2   3  17      425.55      436.44     39.93 o
  -1   3  17       59.12       -0.27     21.14 o
   0   3  17      103.35      112.36     22.94 o
 -13   4  17      177.15      178.09     22.21 o
 -12   4  17      739.21      778.90     41.01 o
 -11   4  17      707.67      786.71     41.31 o
 -10   4  17      351.79      319.37     27.03 o
  -9   4  17      394.27      375.86     32.26 o
  -8   4  17      904.40     1002.25     45.00 o
  -7   4  17      903.83      986.58     44.64 o
  -6   4  17      119.51      115.34     17.19 o
  -5   4  17      672.48      628.23     37.54 o
  -4   4  17       60.91       51.40     27.66 o
  -3   4  17      444.42      485.90     35.65 o
  -2   4  17      543.86      590.29     39.90 o
  -1   4  17      851.87      863.39     57.52 o
 -12   5  17       67.43       82.10     16.61 o
 -11   5  17     2011.07     2217.43     69.27 o
 -10   5  17       72.51       46.57     14.19 o
  -9   5  17      749.61      727.33     39.62 o
  -8   5  17      639.45      551.91     31.79 o
  -7   5  17       22.57       22.10     12.00 o
  -6   5  17      227.53      190.68     19.22 o
  -5   5  17     1365.07     1456.08     62.77 o
  -4   5  17      819.13      879.20     49.31 o
  -3   5  17        3.77       33.93     18.25 o
  -2   5  17     1471.33     1412.61     62.09 o
  -9   6  17       14.32       13.12     12.87 o
  -8   6  17      722.95      766.41     40.24 o
  -7   6  17     3254.21     3334.42     73.82 o
  -6   6  17      238.96      208.85     19.66 o
  -5   6  17       13.31        1.34     15.32 o
 -12   0  18     1231.91     1230.62     80.05 o
 -11   0  18        6.01      -23.15     23.15 o
 -10   0  18      128.29      125.60     33.71 o
  -9   0  18     3841.62     3978.81    137.82 o
  -8   0  18      101.68       73.80     44.72 o
  -7   0  18      756.81      747.07     60.37 o
  -6   0  18     2087.95     2008.11     96.49 o
  -5   0  18     4119.82     4169.98    135.52 o
  -4   0  18      551.04      546.76     74.61 o
  -2   0  18     3120.00     3600.75    179.52 o
 -12   1  18      548.88      579.82     39.97 o
 -11   1  18      601.42      658.22     42.10 o
 -10   1  18     1002.59      991.37     50.19 o
  -9   1  18      454.47      398.99     32.42 o
  -8   1  18     1326.64     1243.04     54.78 o
  -7   1  18      523.27      570.48     38.20 o
  -6   1  18      966.55      945.59     46.81 o
  -5   1  18      831.02      797.49     43.19 o
  -4   1  18       87.30       69.64     15.67 o
  -3   1  18      798.65      920.01     77.60 o
 -12   2  18      111.76       69.39     17.26 o
 -11   2  18      477.60      547.47     38.45 o
 -10   2  18      437.06      470.75     35.18 o
  -9   2  18      576.81      576.30     38.32 o
  -8   2  18      319.94      179.18     21.75 o
  -7   2  18      111.27      161.91     22.19 o
  -6   2  18       86.05       30.42     14.13 o
  -5   2  18       11.51        1.21     14.48 o
  -4   2  18     2458.28     2470.54    109.07 o
  -3   2  18      200.65      132.72     26.41 o
 -11   3  18       75.81       89.67     19.87 o
 -10   3  18     1709.86     1756.77     67.25 o
  -9   3  18       17.75       22.48     14.64 o
  -8   3  18     1978.23     1986.32     69.80 o
  -7   3  18      389.48      349.15     33.93 o
  -6   3  18      409.65      396.24     29.50 o
  -5   3  18     2666.33     2672.29     81.89 o
  -4   3  18       91.89       94.44     25.82 o
  -8   4  18      242.14      232.49     25.93 o
  -7   4  18      254.75      183.50     21.90 o
 
